# Supplementary material for: The causal relationship between gut microbiota and diabetic neuropathy: a bi-directional two-sample Mendelian randomization study
Source: Front Endocrinol (Lausanne). 2024 Jul 10;15:1402014. doi: 10.3389/fendo.2024.1402014 (PMC11266094; doi:10.3389/fendo.2024.1402014)
Supplement: Supplementary file 5 [file Table_1.xlsx]

## Sheet: Sheet1
Table S1 Instrumental variables used in MR analysis of the association between gut microbiota and Diabetic neuropathy
group	id.exposure	SNP	chr.exposure	pos.exposure	other_allele.exposure	effect_allele.exposure	beta.exposure	se.exposure	pval.exposure	R2	Fvalue
phylum	Actinobacteria	rs11766971	7	155002747	C	T	0.048	0.011	9.39927e-06	0.001	20.02
phylum	Actinobacteria	rs12528285	6	92775210	T	C	0.081	0.018	5.68792e-06	0.001	20.05
phylum	Actinobacteria	rs13192624	6	113129609	C	T	-0.052	0.012	9.32576e-06	0.001	19.72
phylum	Actinobacteria	rs1397793	5	90471451	A	G	-0.052	0.011	3.73769e-06	0.001	21.83
phylum	Actinobacteria	rs4429415	2	213756191	T	C	0.058	0.011	2.05146e-07	0.002	27.31
phylum	Actinobacteria	rs55888705	4	1517826	G	A	0.053	0.011	1.31242e-06	0.001	23.59
phylum	Actinobacteria	rs6496870	15	92467422	C	T	0.051	0.011	4.61743e-06	0.001	20.14
phylum	Actinobacteria	rs6743026	2	102249583	C	T	0.059	0.013	9.8833e-06	0.001	19.17
phylum	Actinobacteria	rs74037001	14	23847194	A	G	-0.082	0.017	6.7124e-07	0.001	24.56
phylum	Actinobacteria	rs75211493	19	5300465	A	G	0.084	0.018	9.27186e-06	0.001	20.71
phylum	Actinobacteria	rs80124826	2	239936384	C	T	-0.124	0.028	8.75422e-06	0.002	19.87
phylum	Actinobacteria	rs857444	6	14617591	T	C	0.051	0.011	3.80349e-06	0.001	21.31
phylum	Actinobacteria	rs9833771	3	32362998	C	T	0.049	0.011	4.0744e-06	0.001	21.15
phylum	Bacteroidetes	rs17343978	22	27433885	C	A	-0.056	0.012	7.2247e-06	0.001	21.37
phylum	Bacteroidetes	rs2032750	2	53831026	C	T	-0.051	0.011	1.70835e-06	0.001	22.88
phylum	Bacteroidetes	rs62531359	8	70916181	G	T	0.066	0.015	8.42316e-06	0.001	19.26
phylum	Bacteroidetes	rs62575403	9	136493820	T	C	0.145	0.031	2.95953e-06	0.002	21.85
phylum	Bacteroidetes	rs6586324	21	43942135	C	T	0.048	0.011	7.36878e-06	0.001	20.53
phylum	Bacteroidetes	rs72706335	1	157495438	C	T	-0.223	0.049	7.13111e-06	0.005	20.45
phylum	Bacteroidetes	rs73512608	13	70522683	A	G	-0.123	0.024	2.53891e-07	0.002	27.04
phylum	Bacteroidetes	rs73846128	3	89340254	G	A	-0.066	0.013	4.78296e-07	0.001	24.76
phylum	Bacteroidetes	rs73975615	17	6461200	A	G	-0.207	0.044	1.20411e-06	0.006	21.89
phylum	Bacteroidetes	rs929878	16	74290641	T	C	-0.054	0.012	6.5112e-06	0.001	19.74
phylum	Cyanobacteria	rs12555298	9	110489551	A	G	0.097	0.022	8.08628e-06	0.003	19.72
phylum	Cyanobacteria	rs2585223	15	100880888	C	T	0.111	0.025	8.85734e-06	0.003	20.2
phylum	Cyanobacteria	rs584122	6	48288456	T	C	-0.152	0.033	4.22775e-06	0.003	21.56
phylum	Cyanobacteria	rs61972390	13	100566758	C	T	0.107	0.024	9.11371e-06	0.003	19.59
phylum	Cyanobacteria	rs7148504	14	100168298	T	G	0.08	0.018	6.62391e-06	0.003	20.53
phylum	Cyanobacteria	rs76531781	7	21647735	C	T	-0.232	0.049	2.87336e-06	0.006	22.07
phylum	Cyanobacteria	rs789068	18	1008239	A	G	-0.111	0.021	1.57171e-07	0.004	27.36
phylum	Cyanobacteria	rs9864379	3	14306949	C	T	-0.139	0.027	2.03334e-07	0.004	26.86
phylum	Euryarchaeota	rs10202904	2	125440268	G	T	-0.116	0.023	6.1888e-07	0.007	25.36
phylum	Euryarchaeota	rs11022995	11	13893667	A	G	-0.104	0.023	7.73001e-06	0.005	20.53
phylum	Euryarchaeota	rs34928225	6	146840876	C	T	0.2	0.043	4.33093e-06	0.006	22.04
phylum	Euryarchaeota	rs45498998	21	27368994	A	G	-0.132	0.029	5.32453e-06	0.005	20.35
phylum	Euryarchaeota	rs6064552	20	56042866	C	T	-0.124	0.028	9.3378e-06	0.005	20.08
phylum	Euryarchaeota	rs6508769	19	28827760	C	T	0.151	0.034	8.12354e-06	0.006	19.93
phylum	Euryarchaeota	rs7015093	8	58018853	A	G	-0.118	0.026	7.1987e-06	0.005	19.95
phylum	Euryarchaeota	rs76029318	13	41963791	C	T	0.215	0.044	1.04622e-06	0.007	24
phylum	Euryarchaeota	rs7635189	3	15591607	A	G	0.12	0.026	4.635e-06	0.006	21.39
phylum	Euryarchaeota	rs77658038	6	16284785	C	A	-0.16	0.034	4.7542e-06	0.006	22.07
phylum	Euryarchaeota	rs894996	4	104418307	A	C	0.204	0.044	5.11931e-06	0.006	21.39
phylum	Firmicutes	rs112334273	21	40703251	A	G	0.063	0.013	9.26452e-07	0.001	24.25
phylum	Firmicutes	rs2273429	14	52494072	G	A	-0.07	0.015	9.26239e-06	0.001	21.04
phylum	Firmicutes	rs2332027	4	171672038	A	G	-0.048	0.01	4.04546e-06	0.001	21.2
phylum	Firmicutes	rs2547978	5	98020298	G	A	0.047	0.011	8.56845e-06	0.001	19.65
phylum	Firmicutes	rs3792064	2	231678413	A	G	0.09	0.018	6.75498e-07	0.001	24.17
phylum	Firmicutes	rs3852931	20	54087963	T	C	-0.048	0.01	4.52594e-06	0.001	21.08
phylum	Firmicutes	rs4750583	10	15054765	G	A	0.062	0.014	5.78565e-06	0.001	19.94
phylum	Firmicutes	rs56199908	9	2801371	C	T	-0.186	0.041	8.66656e-06	0.004	20.57
phylum	Firmicutes	rs6814436	4	161507301	C	T	0.068	0.015	6.80463e-06	0.001	20.33
phylum	Firmicutes	rs6815608	4	152131744	C	T	0.094	0.021	7.23859e-06	0.001	19.69
phylum	Firmicutes	rs7247191	19	22899585	C	T	-0.071	0.016	4.73101e-06	0.001	20.51
phylum	Firmicutes	rs72738886	5	35770550	C	T	0.086	0.019	7.67884e-06	0.001	20.62
phylum	Firmicutes	rs72771021	10	13841631	T	C	-0.141	0.031	5.12438e-06	0.002	21.02
phylum	Firmicutes	rs8085381	18	29328305	A	G	0.065	0.015	8.67253e-06	0.001	19.59
phylum	Lentisphaerae	rs1002941	15	101242690	A	G	0.108	0.023	4.3088e-06	0.004	21.27
phylum	Lentisphaerae	rs11770843	7	146795379	T	C	0.112	0.023	1.13813e-06	0.005	22.71
phylum	Lentisphaerae	rs17114848	15	25162535	A	G	0.149	0.032	6.76994e-06	0.004	21.11
phylum	Lentisphaerae	rs2031282	13	20687179	G	A	0.12	0.027	5.86463e-06	0.004	19.84
phylum	Lentisphaerae	rs2825714	21	21023966	G	A	-0.138	0.029	1.49772e-06	0.005	22.85
phylum	Lentisphaerae	rs60995569	10	53930085	G	T	-0.161	0.034	9.19393e-06	0.005	22.73
phylum	Lentisphaerae	rs62570196	9	111086170	T	C	-0.217	0.044	9.64474e-07	0.007	24.4
phylum	Lentisphaerae	rs72640280	1	11943792	G	A	0.22	0.049	5.19196e-06	0.005	20.52
phylum	Lentisphaerae	rs77599476	20	61394262	G	A	0.23	0.048	1.90263e-06	0.006	22.95
phylum	Proteobacteria	rs10750258	11	123997498	C	A	-0.049	0.011	8.71899e-06	0.001	20.6
phylum	Proteobacteria	rs11126162	2	68086034	C	T	-0.077	0.019	9.25979e-06	0.001	16.97
phylum	Proteobacteria	rs11715072	3	53720793	A	G	-0.052	0.012	6.90409e-06	0.001	20.3
phylum	Proteobacteria	rs12150865	19	43505320	T	C	0.051	0.011	1.54085e-06	0.001	23.12
phylum	Proteobacteria	rs12467198	2	124872681	T	C	0.05	0.011	6.30669e-06	0.001	20.01
phylum	Proteobacteria	rs2347697	7	134388240	T	G	0.05	0.011	4.26914e-06	0.001	21.24
phylum	Proteobacteria	rs2532663	10	119247234	A	G	-0.126	0.026	7.46812e-07	0.002	23.68
phylum	Proteobacteria	rs3890996	22	20301800	G	T	-0.047	0.011	6.94663e-06	0.001	20.18
phylum	Proteobacteria	rs4340090	12	130331764	T	C	-0.067	0.015	9.99003e-06	0.001	18.97
phylum	Proteobacteria	rs6707783	2	52053891	T	C	0.085	0.019	8.08593e-06	0.001	20.47
phylum	Proteobacteria	rs72771021	10	13841631	T	C	0.142	0.031	7.18097e-06	0.002	21
phylum	Proteobacteria	rs922773	3	66318042	T	C	-0.08	0.016	3.67958e-07	0.001	25.93
phylum	Tenericutes	rs10108398	8	59440824	A	G	0.077	0.015	1.09e-06	0.002	24.96
phylum	Tenericutes	rs11890098	2	157532549	G	A	0.074	0.015	9.56571e-07	0.002	23.55
phylum	Tenericutes	rs12566890	1	61850864	G	T	-0.101	0.023	3.65095e-06	0.002	19.17
phylum	Tenericutes	rs17214486	14	97159674	A	C	0.061	0.014	6.60866e-06	0.002	20.22
phylum	Tenericutes	rs2464826	7	79490250	C	A	0.094	0.021	8.39505e-06	0.002	19.87
phylum	Tenericutes	rs28537087	15	95309676	A	G	0.082	0.019	8.07399e-06	0.002	19
phylum	Tenericutes	rs3768491	1	109965986	G	A	-0.068	0.015	4.23352e-06	0.002	20.87
phylum	Tenericutes	rs4885016	13	73170489	C	T	-0.082	0.018	7.26986e-06	0.002	20.36
phylum	Tenericutes	rs6043847	20	16259524	C	T	-0.115	0.025	4.55476e-06	0.002	21.37
phylum	Tenericutes	rs72901605	11	47103877	C	T	-0.084	0.018	3.2579e-06	0.002	22.33
phylum	Tenericutes	rs74603314	14	46519718	C	T	0.222	0.046	1.55689e-06	0.005	22.91
phylum	Tenericutes	rs78169027	11	108439087	G	A	-0.108	0.024	5.8761e-06	0.002	20.82
phylum	Verrucomicrobia	rs11252894	10	5073050	C	A	0.078	0.016	1.10556e-06	0.002	23.2
phylum	Verrucomicrobia	rs117107102	18	49473635	G	A	0.204	0.043	2.67935e-06	0.004	22.82
phylum	Verrucomicrobia	rs11729256	4	95027272	C	T	0.07	0.015	2.23402e-06	0.002	22.49
phylum	Verrucomicrobia	rs12512971	4	16548975	C	A	0.171	0.04	9.81381e-06	0.005	18.46
phylum	Verrucomicrobia	rs12908520	15	97570657	A	G	0.059	0.013	3.40448e-06	0.002	21.52
phylum	Verrucomicrobia	rs2602429	16	81063149	T	C	0.076	0.015	8.7104e-07	0.002	24.78
phylum	Verrucomicrobia	rs3995795	10	11389614	T	C	0.061	0.014	9.72209e-06	0.002	19.43
phylum	Verrucomicrobia	rs45598138	1	55522083	A	C	-0.144	0.031	2.19127e-06	0.002	22.2
phylum	Verrucomicrobia	rs61779207	1	41074472	A	G	-0.076	0.016	5.27971e-06	0.002	21.11
phylum	Verrucomicrobia	rs74542928	4	100544188	C	T	0.116	0.023	4.08375e-07	0.002	25.14
phylum	Verrucomicrobia	rs76430504	5	40438158	C	T	-0.118	0.025	3.4956e-06	0.002	21.31
phylum	Verrucomicrobia	rs9349825	6	56341481	G	A	-0.066	0.014	6.27486e-06	0.002	21.04
class	Actinobacteria	rs11655079	17	75348675	C	T	-0.056	0.012	5.92512e-06	0.001	20.35
class	Actinobacteria	rs11745923	5	475408	T	G	0.056	0.012	1.58131e-06	0.001	23.81
class	Actinobacteria	rs12049045	1	114665485	G	A	0.051	0.011	8.62622e-06	0.001	19.93
class	Actinobacteria	rs134366	22	35567355	A	G	0.112	0.024	1.50428e-06	0.002	22.66
class	Actinobacteria	rs1376754	2	161611969	A	G	0.051	0.011	6.71385e-06	0.001	20.49
class	Actinobacteria	rs1515761	10	126110032	C	T	0.076	0.017	4.96362e-06	0.001	20.13
class	Actinobacteria	rs4945008	11	71221248	G	A	0.054	0.012	5.39237e-06	0.001	19.84
class	Actinobacteria	rs6660520	1	207003553	G	A	0.071	0.013	1.10652e-07	0.002	27.98
class	Actinobacteria	rs72767435	15	94852795	C	T	-0.126	0.027	2.56804e-06	0.002	21.32
class	Actinobacteria	rs7322849	13	112859829	C	T	0.094	0.019	6.20794e-07	0.001	23.95
class	Actinobacteria	rs80083040	8	65654844	G	T	0.156	0.035	8.62105e-06	0.002	20.03
class	Actinobacteria	rs857444	6	14617591	T	C	0.051	0.012	8.92233e-06	0.001	19.5
class	Actinobacteria	rs961091	7	95654718	A	G	0.05	0.011	8.67593e-06	0.001	19.83
class	Alphaproteobacteria	rs140912403	9	95517807	T	C	-0.161	0.032	6.20363e-07	0.003	25.57
class	Alphaproteobacteria	rs34569731	2	75630344	G	A	0.071	0.016	7.37916e-06	0.002	20.02
class	Alphaproteobacteria	rs62285697	3	176407911	T	C	0.081	0.018	9.75933e-06	0.002	19.81
class	Alphaproteobacteria	rs76784716	2	169033340	G	A	0.133	0.027	5.09141e-07	0.003	24.77
class	Alphaproteobacteria	rs7960664	12	89471235	A	G	0.097	0.022	8.84301e-06	0.002	20.3
class	Alphaproteobacteria	rs9813022	3	13726736	G	A	-0.075	0.015	1.05333e-06	0.002	23.84
class	Bacilli	rs11110282	12	100585559	G	A	-0.101	0.022	4.85442e-06	0.001	21.67
class	Bacilli	rs11730038	4	98049499	A	G	-0.063	0.013	1.96025e-06	0.001	24.01
class	Bacilli	rs12797734	11	8332350	C	T	0.057	0.013	7.21166e-06	0.001	20.36
class	Bacilli	rs13068444	3	64398863	G	A	0.06	0.014	9.53048e-06	0.001	19.41
class	Bacilli	rs1595463	2	231723657	A	C	0.048	0.011	7.9738e-06	0.001	19.3
class	Bacilli	rs28564647	9	101101172	G	T	-0.061	0.014	7.81199e-06	0.001	19.85
class	Bacilli	rs2952251	8	10143164	G	A	-0.06	0.012	1.07895e-06	0.001	23.36
class	Bacilli	rs34989881	19	51959855	G	A	0.111	0.025	6.54586e-06	0.002	20.37
class	Bacilli	rs35344081	16	991253	A	G	0.062	0.013	1.01498e-06	0.001	23.77
class	Bacilli	rs4028634	17	40835649	C	T	0.052	0.011	2.2076e-06	0.001	22.46
class	Bacilli	rs4459992	4	7431487	C	T	0.054	0.012	4.29836e-06	0.001	21.2
class	Bacilli	rs57872228	1	200418805	T	C	-0.071	0.015	9.21977e-07	0.001	23.75
class	Bacilli	rs694949	15	58738075	G	A	-0.081	0.018	7.59585e-06	0.001	20.31
class	Bacilli	rs74663707	3	184371224	T	C	0.098	0.022	8.45686e-06	0.001	19.09
class	Bacilli	rs7666190	4	151687420	A	C	-0.104	0.025	8.46829e-06	0.002	17.61
class	Bacilli	rs77558518	5	174173171	G	A	-0.107	0.022	1.33772e-06	0.001	23.15
class	Bacilli	rs78938557	7	36349586	C	T	0.108	0.023	1.06891e-06	0.001	21.51
class	Bacilli	rs9581006	13	24973509	T	C	0.225	0.047	1.79458e-06	0.005	23.2
class	Bacteroidia	rs11146701	10	39062269	G	A	0.047	0.011	7.08228e-06	0.001	20.18
class	Bacteroidia	rs17343978	22	27433885	C	A	-0.055	0.012	8.35928e-06	0.001	21.06
class	Bacteroidia	rs2032750	2	53831026	C	T	-0.051	0.011	1.91509e-06	0.001	22.65
class	Bacteroidia	rs4916508	3	195936789	A	G	-0.047	0.011	8.47116e-06	0.001	19.64
class	Bacteroidia	rs55773148	13	70523029	A	G	-0.122	0.024	3.89585e-07	0.002	26.34
class	Bacteroidia	rs62531359	8	70916181	G	T	0.066	0.015	9.08665e-06	0.001	19.14
class	Bacteroidia	rs62575403	9	136493820	T	C	0.14	0.031	7.06129e-06	0.002	20.26
class	Bacteroidia	rs72706335	1	157495438	C	T	-0.222	0.049	7.65519e-06	0.005	20.3
class	Bacteroidia	rs73975615	17	6461200	A	G	-0.207	0.044	1.21616e-06	0.006	21.86
class	Bacteroidia	rs7631304	3	89339527	A	G	-0.065	0.013	8.36781e-07	0.001	23.59
class	Bacteroidia	rs79585701	8	13110185	C	A	0.065	0.015	9.98589e-06	0.001	18.69
class	Bacteroidia	rs929878	16	74290641	T	C	-0.055	0.012	4.73377e-06	0.001	20.37
class	Betaproteobacteria	rs11128180	3	70592215	G	A	0.059	0.013	3.67144e-06	0.001	21.2
class	Betaproteobacteria	rs1511453	4	23588462	G	A	0.092	0.02	4.75765e-06	0.001	21.5
class	Betaproteobacteria	rs1928341	1	153240013	G	A	0.053	0.011	2.01529e-06	0.001	22.66
class	Betaproteobacteria	rs2321387	13	58689340	A	G	-0.049	0.011	5.80036e-06	0.001	20.43
class	Betaproteobacteria	rs2613606	7	111285025	T	C	-0.051	0.011	2.19817e-06	0.001	22.12
class	Betaproteobacteria	rs320161	9	104899117	G	A	0.057	0.013	7.33242e-06	0.001	20.56
class	Betaproteobacteria	rs4033856	4	45642485	T	C	0.083	0.017	5.17166e-07	0.002	24.77
class	Betaproteobacteria	rs6087811	20	30596130	G	T	-0.098	0.02	7.44305e-07	0.001	24.28
class	Betaproteobacteria	rs62395635	5	173497796	C	T	0.11	0.024	2.94091e-06	0.001	21.62
class	Betaproteobacteria	rs75242906	15	56786407	T	C	-0.121	0.028	9.27278e-06	0.002	18.6
class	Clostridia	rs10774377	12	5942519	G	A	0.053	0.011	3.24401e-06	0.001	21.39
class	Clostridia	rs112334273	21	40703251	A	G	0.064	0.013	3.81407e-07	0.001	25.31
class	Clostridia	rs13105690	4	7420184	C	T	-0.053	0.012	8.7779e-06	0.001	20.04
class	Clostridia	rs13179700	5	149077788	C	T	0.051	0.011	3.37083e-06	0.001	21.83
class	Clostridia	rs1842454	5	105060362	A	G	-0.055	0.013	8.72023e-06	0.001	18.46
class	Clostridia	rs2273429	14	52494072	G	A	-0.072	0.015	4.52136e-06	0.001	22.36
class	Clostridia	rs6797343	3	89268714	T	G	0.059	0.013	9.35647e-06	0.001	19.37
class	Clostridia	rs6814436	4	161507301	C	T	0.074	0.015	9.65098e-07	0.001	24.07
class	Clostridia	rs6815608	4	152131744	C	T	0.104	0.021	4.01857e-07	0.001	24.23
class	Clostridia	rs72738886	5	35770550	C	T	0.087	0.019	8.24241e-06	0.001	20.69
class	Coriobacteriia	rs11073596	15	86433579	G	T	0.051	0.011	8.14449e-06	0.001	19.91
class	Coriobacteriia	rs11250875	10	1922731	C	T	0.061	0.013	4.82844e-06	0.001	21.52
class	Coriobacteriia	rs11656361	17	8121332	C	A	0.077	0.018	8.02017e-06	0.001	19.39
class	Coriobacteriia	rs12974142	19	52895166	A	G	0.079	0.018	8.51232e-06	0.001	19.86
class	Coriobacteriia	rs13307134	7	105084680	T	C	0.057	0.013	7.79931e-06	0.001	20.07
class	Coriobacteriia	rs1397793	5	90471451	A	G	-0.05	0.011	9.77381e-06	0.001	19.68
class	Coriobacteriia	rs1816223	12	11494021	G	A	-0.059	0.013	4.84114e-06	0.001	20.65
class	Coriobacteriia	rs240104	1	176571431	C	T	-0.06	0.013	1.51603e-06	0.001	22.63
class	Coriobacteriia	rs2442778	3	11654412	A	G	-0.116	0.026	9.02703e-06	0.002	20.27
class	Coriobacteriia	rs3025411	9	136512906	G	A	0.093	0.021	8.26912e-06	0.001	19.56
class	Coriobacteriia	rs34739816	17	37376685	T	G	0.097	0.021	3.88358e-06	0.001	21.59
class	Coriobacteriia	rs67561917	20	62072077	G	A	-0.071	0.015	5.39129e-06	0.001	21.48
class	Coriobacteriia	rs719099	10	65799217	G	A	0.078	0.016	5.43317e-07	0.001	24.95
class	Coriobacteriia	rs8010111	14	39660509	A	G	-0.103	0.023	6.89624e-06	0.001	20.33
class	Deltaproteobacteria	rs1035691	11	10658735	G	A	-0.055	0.012	9.65172e-06	0.001	20.59
class	Deltaproteobacteria	rs11599763	10	11855599	C	T	-0.054	0.012	3.94123e-06	0.001	21.49
class	Deltaproteobacteria	rs17084793	18	69312914	A	G	-0.071	0.016	5.68634e-06	0.001	19.85
class	Deltaproteobacteria	rs17791387	9	81834426	G	A	-0.074	0.015	1.60223e-06	0.002	22.76
class	Deltaproteobacteria	rs2692012	1	203991605	G	A	0.11	0.025	3.14186e-06	0.001	18.97
class	Deltaproteobacteria	rs2838334	21	45064961	A	G	0.056	0.012	5.44551e-06	0.001	20.48
class	Deltaproteobacteria	rs3935584	2	233929283	T	C	-0.052	0.012	7.50121e-06	0.001	20.48
class	Deltaproteobacteria	rs4506934	17	2856662	T	C	-0.094	0.02	3.58887e-06	0.001	21.66
class	Deltaproteobacteria	rs55744759	8	57867671	G	A	-0.078	0.017	7.3137e-06	0.001	20.85
class	Deltaproteobacteria	rs6058181	20	33694801	T	C	0.083	0.017	3.39554e-07	0.002	24.75
class	Deltaproteobacteria	rs62020470	15	96161065	G	A	-0.059	0.013	4.85084e-06	0.001	20.48
class	Deltaproteobacteria	rs9928243	16	71541641	A	C	-0.054	0.012	5.02081e-06	0.001	20.92
class	Erysipelotrichia	rs1074800	5	3002546	G	A	0.049	0.011	6.14583e-06	0.001	20.46
class	Erysipelotrichia	rs10781552	10	133897233	T	C	-0.055	0.012	2.33114e-06	0.001	22.63
class	Erysipelotrichia	rs17530232	13	40385457	G	A	0.103	0.022	2.79123e-06	0.001	21.04
class	Erysipelotrichia	rs1884466	1	64139196	T	C	-0.048	0.011	9.52701e-06	0.001	19.76
class	Erysipelotrichia	rs2300774	3	195793712	A	G	0.052	0.011	8.95466e-07	0.001	24.09
class	Erysipelotrichia	rs290833	1	97457427	G	T	-0.05	0.011	8.029e-06	0.001	19.94
class	Erysipelotrichia	rs35161940	17	70327224	C	T	-0.081	0.017	1.8451e-06	0.001	23.12
class	Erysipelotrichia	rs4078432	14	48997206	T	C	-0.061	0.013	4.23104e-06	0.001	20.72
class	Erysipelotrichia	rs56970041	14	80357610	G	T	0.072	0.016	5.40344e-06	0.001	19.38
class	Erysipelotrichia	rs62504403	8	38803551	T	C	0.068	0.013	1.12265e-07	0.002	28.37
class	Erysipelotrichia	rs7234058	18	5830507	C	T	-0.095	0.019	9.12341e-07	0.001	23.74
class	Erysipelotrichia	rs7826267	8	2954952	G	T	-0.084	0.02	9.28449e-06	0.001	17.75
class	Erysipelotrichia	rs8003149	14	56156504	T	C	0.054	0.012	4.08475e-06	0.001	21.25
class	Gammaproteobacteria	rs11181912	12	43572952	A	G	-0.058	0.012	9.94762e-07	0.001	23.76
class	Gammaproteobacteria	rs12404135	1	186502694	G	A	-0.079	0.017	8.89485e-06	0.001	20.93
class	Gammaproteobacteria	rs2234691	10	48385682	C	T	0.076	0.017	8.39264e-06	0.001	19.68
class	Gammaproteobacteria	rs6706173	2	167986992	C	A	0.074	0.015	1.99495e-07	0.002	25.72
class	Gammaproteobacteria	rs75101789	3	18615903	T	C	0.073	0.016	8.78789e-06	0.001	20
class	Gammaproteobacteria	rs79795896	18	48185248	G	A	-0.159	0.035	7.92404e-06	0.003	20.53
class	Gammaproteobacteria	rs9494710	6	137612554	T	C	-0.055	0.012	4.54607e-06	0.001	20.66
class	Lentisphaeria	rs1002941	15	101242690	A	G	0.105	0.023	8.14836e-06	0.004	20.22
class	Lentisphaeria	rs11770843	7	146795379	T	C	0.109	0.023	1.90729e-06	0.005	21.7
class	Lentisphaeria	rs17114848	15	25162535	A	G	0.152	0.032	4.05865e-06	0.005	22.06
class	Lentisphaeria	rs2031282	13	20687179	G	A	0.122	0.027	4.3826e-06	0.004	20.48
class	Lentisphaeria	rs2825714	21	21023966	G	A	-0.137	0.029	1.72211e-06	0.005	22.56
class	Lentisphaeria	rs62570196	9	111086170	T	C	-0.216	0.044	1.07926e-06	0.006	24.18
class	Lentisphaeria	rs72640280	1	11943792	G	A	0.22	0.049	5.18035e-06	0.005	20.5
class	Lentisphaeria	rs77599476	20	61394262	G	A	0.23	0.048	1.86133e-06	0.006	22.99
class	Melainabacteria	rs10148250	14	107061448	A	G	0.086	0.019	8.67135e-06	0.004	19.86
class	Melainabacteria	rs10738747	9	26184578	A	G	0.081	0.018	9.95804e-06	0.003	19.51
class	Melainabacteria	rs11150282	16	80493705	C	T	0.099	0.02	6.02892e-07	0.004	25.23
class	Melainabacteria	rs113884518	9	24648997	C	T	-0.205	0.045	8.0567e-06	0.005	20.36
class	Melainabacteria	rs28678345	17	53906328	C	T	0.215	0.047	6.69088e-06	0.005	20.81
class	Melainabacteria	rs367480	11	2937631	A	G	-0.084	0.019	8.19925e-06	0.003	20.32
class	Melainabacteria	rs4129395	9	115975389	A	G	0.09	0.019	1.48056e-06	0.004	23.43
class	Melainabacteria	rs789069	18	1008278	C	A	-0.104	0.023	6.84635e-06	0.003	19.52
class	Melainabacteria	rs79790072	15	100747683	C	T	0.227	0.049	3.29009e-06	0.005	21.59
class	Melainabacteria	rs9864379	3	14306949	C	T	-0.16	0.029	5.3606e-08	0.005	29.8
class	Methanobacteria	rs10202904	2	125440268	G	T	-0.122	0.024	3.0143e-07	0.007	26.75
class	Methanobacteria	rs10424197	19	46439321	A	G	-0.111	0.025	9.27887e-06	0.005	20.2
class	Methanobacteria	rs4257531	3	2086167	A	G	0.164	0.036	7.44344e-06	0.006	20.3
class	Methanobacteria	rs6508769	19	28827760	C	T	0.154	0.034	8.22529e-06	0.006	19.84
class	Methanobacteria	rs6776814	3	15053083	C	T	-0.2	0.041	1.63062e-06	0.007	23.47
class	Methanobacteria	rs73068003	7	10773932	T	G	-0.158	0.035	8.44583e-06	0.005	20.2
class	Methanobacteria	rs73457410	13	41956181	G	A	0.215	0.044	1.40855e-06	0.007	24.3
class	Methanobacteria	rs75208022	12	21338861	T	C	-0.227	0.049	5.92103e-06	0.007	21.7
class	Methanobacteria	rs894996	4	104418307	A	C	0.217	0.045	1.87557e-06	0.006	23.34
class	Mollicutes	rs10108398	8	59440824	A	G	0.077	0.015	1.09e-06	0.002	24.96
class	Mollicutes	rs11890098	2	157532549	G	A	0.074	0.015	9.56571e-07	0.002	23.55
class	Mollicutes	rs12566890	1	61850864	G	T	-0.101	0.023	3.65095e-06	0.002	19.17
class	Mollicutes	rs17214486	14	97159674	A	C	0.061	0.014	6.60866e-06	0.002	20.22
class	Mollicutes	rs2464826	7	79490250	C	A	0.094	0.021	8.39505e-06	0.002	19.87
class	Mollicutes	rs28537087	15	95309676	A	G	0.082	0.019	8.07399e-06	0.002	19
class	Mollicutes	rs3768491	1	109965986	G	A	-0.068	0.015	4.23352e-06	0.002	20.87
class	Mollicutes	rs4885016	13	73170489	C	T	-0.082	0.018	7.26986e-06	0.002	20.36
class	Mollicutes	rs6043847	20	16259524	C	T	-0.115	0.025	4.55476e-06	0.002	21.37
class	Mollicutes	rs72901605	11	47103877	C	T	-0.084	0.018	3.2579e-06	0.002	22.33
class	Mollicutes	rs74603314	14	46519718	C	T	0.222	0.046	1.55689e-06	0.005	22.91
class	Mollicutes	rs78169027	11	108439087	G	A	-0.108	0.024	5.8761e-06	0.002	20.82
class	Negativicutes	rs1135612	7	75609677	A	G	0.053	0.012	9.26307e-06	0.001	19.76
class	Negativicutes	rs13086907	3	142135117	A	G	0.063	0.013	1.95488e-06	0.001	22.53
class	Negativicutes	rs1643968	5	165266628	C	T	-0.057	0.011	4.14596e-07	0.001	25.34
class	Negativicutes	rs1649999	10	80086072	G	A	0.075	0.017	7.5812e-06	0.001	20.24
class	Negativicutes	rs2834062	21	34377485	G	A	0.049	0.011	8.4392e-06	0.001	20.19
class	Negativicutes	rs4463806	10	115597993	C	T	-0.054	0.013	7.80662e-06	0.001	17.68
class	Negativicutes	rs4722181	7	22817571	G	T	0.05	0.011	2.00112e-06	0.001	22.45
class	Negativicutes	rs60274479	16	21249925	C	T	-0.066	0.013	1.1623e-06	0.001	24.18
class	Negativicutes	rs61249479	9	124912908	C	A	0.078	0.017	2.95471e-06	0.001	21.23
class	Negativicutes	rs71405394	15	101245088	A	G	-0.114	0.024	2.16631e-06	0.002	22.54
class	Negativicutes	rs73232831	4	17413426	A	G	-0.152	0.031	1.87452e-06	0.002	23.24
class	Negativicutes	rs9423647	10	5579818	A	G	0.048	0.011	6.06114e-06	0.001	20.63
class	Verrucomicrobiae	rs111862613	12	130309670	C	T	0.091	0.02	3.73846e-06	0.002	21.25
class	Verrucomicrobiae	rs117107102	18	49473635	G	A	0.205	0.043	2.91821e-06	0.005	22.48
class	Verrucomicrobiae	rs11729256	4	95027272	C	T	0.075	0.015	6.7309e-07	0.002	24.92
class	Verrucomicrobiae	rs12908520	15	97570657	A	G	0.062	0.013	2.17163e-06	0.002	22.34
class	Verrucomicrobiae	rs2602429	16	81063149	T	C	0.075	0.016	2.58297e-06	0.002	22.86
class	Verrucomicrobiae	rs4242783	10	5064327	A	G	0.069	0.015	2.63612e-06	0.002	21.78
class	Verrucomicrobiae	rs4936098	11	130280667	G	A	0.065	0.014	1.12221e-06	0.002	22.78
class	Verrucomicrobiae	rs61779207	1	41074472	A	G	-0.076	0.017	6.72285e-06	0.002	20.43
class	Verrucomicrobiae	rs74542928	4	100544188	C	T	0.112	0.024	1.63222e-06	0.002	22.5
class	Verrucomicrobiae	rs9349825	6	56341481	G	A	-0.07	0.015	2.53687e-06	0.002	22.89
class	Verrucomicrobiae	rs941682	20	31867840	A	G	-0.063	0.014	9.61003e-06	0.002	19.29
order	Actinomycetales	rs2889192	9	76394568	T	G	0.088	0.019	3.96723e-06	0.003	20.55
order	Actinomycetales	rs34583783	6	67207371	T	G	0.124	0.026	5.53884e-06	0.003	21.9
order	Actinomycetales	rs35011108	6	133007480	G	A	0.242	0.05	1.87658e-06	0.006	22.97
order	Actinomycetales	rs4073240	6	169224781	A	G	0.075	0.016	5.67895e-06	0.003	20.72
order	Bacillales	rs10233278	7	117496144	C	T	-0.116	0.025	3.50803e-06	0.007	21.89
order	Bacillales	rs10410917	19	14970441	C	T	0.115	0.025	5.57348e-06	0.006	21.04
order	Bacillales	rs11034576	11	38085711	G	A	0.206	0.045	8.85974e-06	0.007	20.59
order	Bacillales	rs11207728	1	61827534	A	G	-0.145	0.032	5.73457e-06	0.006	20.79
order	Bacillales	rs11844714	14	49001226	G	A	-0.143	0.032	5.06212e-06	0.006	19.99
order	Bacillales	rs1287018	20	5826474	A	G	0.141	0.032	9.87091e-06	0.006	19.52
order	Bacillales	rs4617108	7	49423832	G	A	0.249	0.053	1.97506e-06	0.007	22.38
order	Bacillales	rs74420793	4	127766709	G	A	-0.164	0.035	3.07323e-06	0.007	21.59
order	Bacteroidales	rs11146701	10	39062269	G	A	0.047	0.011	7.08228e-06	0.001	20.18
order	Bacteroidales	rs17343978	22	27433885	C	A	-0.055	0.012	8.35928e-06	0.001	21.06
order	Bacteroidales	rs2032750	2	53831026	C	T	-0.051	0.011	1.91509e-06	0.001	22.65
order	Bacteroidales	rs4916508	3	195936789	A	G	-0.047	0.011	8.47116e-06	0.001	19.64
order	Bacteroidales	rs55773148	13	70523029	A	G	-0.122	0.024	3.89585e-07	0.002	26.34
order	Bacteroidales	rs62531359	8	70916181	G	T	0.066	0.015	9.08665e-06	0.001	19.14
order	Bacteroidales	rs62575403	9	136493820	T	C	0.14	0.031	7.06129e-06	0.002	20.26
order	Bacteroidales	rs72706335	1	157495438	C	T	-0.222	0.049	7.65519e-06	0.005	20.3
order	Bacteroidales	rs73975615	17	6461200	A	G	-0.207	0.044	1.21616e-06	0.006	21.86
order	Bacteroidales	rs7631304	3	89339527	A	G	-0.065	0.013	8.36781e-07	0.001	23.59
order	Bacteroidales	rs79585701	8	13110185	C	A	0.065	0.015	9.98589e-06	0.001	18.69
order	Bacteroidales	rs929878	16	74290641	T	C	-0.055	0.012	4.73377e-06	0.001	20.37
order	Bifidobacteriales	rs10831953	11	13098051	A	G	0.054	0.012	9.94742e-06	0.001	18.87
order	Bifidobacteriales	rs12446429	16	898055	C	T	0.081	0.019	8.52886e-06	0.001	18.04
order	Bifidobacteriales	rs13020688	2	192878532	A	G	0.058	0.012	1.57375e-06	0.002	22.88
order	Bifidobacteriales	rs4957061	5	521096	C	T	0.057	0.012	1.1517e-06	0.002	23.76
order	Bifidobacteriales	rs540489	17	72897722	G	T	-0.063	0.014	5.36811e-06	0.001	20.95
order	Bifidobacteriales	rs55888705	4	1517826	G	A	0.054	0.012	8.66208e-06	0.001	19.81
order	Bifidobacteriales	rs6899771	6	97406220	G	A	-0.091	0.02	7.27995e-06	0.001	20.36
order	Bifidobacteriales	rs7174549	15	92463303	T	C	0.055	0.012	6.8678e-06	0.001	19.59
order	Bifidobacteriales	rs7322849	13	112859829	C	T	0.111	0.02	1.74032e-08	0.002	30.32
order	Bifidobacteriales	rs857444	6	14617591	T	C	0.055	0.012	3.82492e-06	0.001	21.07
order	Burkholderiales	rs1511453	4	23588462	G	A	0.091	0.02	8.00097e-06	0.001	20.85
order	Burkholderiales	rs1928341	1	153240013	G	A	0.051	0.011	4.51508e-06	0.001	21.08
order	Burkholderiales	rs2321387	13	58689340	A	G	-0.051	0.011	3.25787e-06	0.001	21.53
order	Burkholderiales	rs2613606	7	111285025	T	C	-0.05	0.011	4.13357e-06	0.001	20.9
order	Burkholderiales	rs4033856	4	45642485	T	C	0.083	0.017	5.66823e-07	0.002	24.76
order	Burkholderiales	rs6087811	20	30596130	G	T	-0.102	0.02	2.88374e-07	0.002	26.1
order	Burkholderiales	rs62191117	2	239900775	G	A	0.068	0.013	2.79099e-07	0.002	26.35
order	Burkholderiales	rs62395635	5	173497796	C	T	0.11	0.024	2.90228e-06	0.001	21.62
order	Burkholderiales	rs75242906	15	56786407	T	C	-0.121	0.028	9.74519e-06	0.002	18.49
order	Burkholderiales	rs7638039	3	70588939	C	T	0.058	0.013	4.83593e-06	0.001	21.01
order	Clostridiales	rs10774377	12	5942519	G	A	0.052	0.011	3.80899e-06	0.001	21.1
order	Clostridiales	rs112334273	21	40703251	A	G	0.064	0.013	4.07257e-07	0.001	25.18
order	Clostridiales	rs13105690	4	7420184	C	T	-0.053	0.012	9.36806e-06	0.001	19.92
order	Clostridiales	rs13179700	5	149077788	C	T	0.051	0.011	3.52111e-06	0.001	21.74
order	Clostridiales	rs1842454	5	105060362	A	G	-0.054	0.013	9.91744e-06	0.001	18.23
order	Clostridiales	rs2273429	14	52494072	G	A	-0.073	0.015	4.16871e-06	0.001	22.49
order	Clostridiales	rs290772	2	102126220	A	G	0.084	0.02	9.99759e-06	0.001	18.42
order	Clostridiales	rs6442336	3	12870886	T	C	-0.055	0.012	9.62568e-06	0.001	19.46
order	Clostridiales	rs6814436	4	161507301	C	T	0.074	0.015	9.06288e-07	0.001	24.19
order	Clostridiales	rs6815608	4	152131744	C	T	0.104	0.021	3.71989e-07	0.001	24.36
order	Clostridiales	rs72738886	5	35770550	C	T	0.087	0.019	8.41577e-06	0.001	20.65
order	Coriobacteriales	rs11073596	15	86433579	G	T	0.051	0.011	8.14449e-06	0.001	19.91
order	Coriobacteriales	rs11250875	10	1922731	C	T	0.061	0.013	4.82844e-06	0.001	21.52
order	Coriobacteriales	rs11656361	17	8121332	C	A	0.077	0.018	8.02017e-06	0.001	19.39
order	Coriobacteriales	rs12974142	19	52895166	A	G	0.079	0.018	8.51232e-06	0.001	19.86
order	Coriobacteriales	rs13307134	7	105084680	T	C	0.057	0.013	7.79931e-06	0.001	20.07
order	Coriobacteriales	rs1397793	5	90471451	A	G	-0.05	0.011	9.77381e-06	0.001	19.68
order	Coriobacteriales	rs1816223	12	11494021	G	A	-0.059	0.013	4.84114e-06	0.001	20.65
order	Coriobacteriales	rs240104	1	176571431	C	T	-0.06	0.013	1.51603e-06	0.001	22.63
order	Coriobacteriales	rs2442778	3	11654412	A	G	-0.116	0.026	9.02703e-06	0.002	20.27
order	Coriobacteriales	rs3025411	9	136512906	G	A	0.093	0.021	8.26912e-06	0.001	19.56
order	Coriobacteriales	rs34739816	17	37376685	T	G	0.097	0.021	3.88358e-06	0.001	21.59
order	Coriobacteriales	rs67561917	20	62072077	G	A	-0.071	0.015	5.39129e-06	0.001	21.48
order	Coriobacteriales	rs719099	10	65799217	G	A	0.078	0.016	5.43317e-07	0.001	24.95
order	Coriobacteriales	rs8010111	14	39660509	A	G	-0.103	0.023	6.89624e-06	0.001	20.33
order	Desulfovibrionales	rs11599763	10	11855599	C	T	-0.055	0.012	2.60698e-06	0.001	22.3
order	Desulfovibrionales	rs17791387	9	81834426	G	A	-0.073	0.015	2.25294e-06	0.001	22.21
order	Desulfovibrionales	rs186073	3	31133401	C	T	0.053	0.012	8.74432e-06	0.001	19.93
order	Desulfovibrionales	rs2692012	1	203991605	G	A	0.112	0.025	2.27021e-06	0.001	19.59
order	Desulfovibrionales	rs2838334	21	45064961	A	G	0.057	0.012	4.16791e-06	0.001	20.98
order	Desulfovibrionales	rs3935584	2	233929283	T	C	-0.052	0.012	7.1974e-06	0.001	20.53
order	Desulfovibrionales	rs4506934	17	2856662	T	C	-0.095	0.02	2.42998e-06	0.001	22.41
order	Desulfovibrionales	rs6058181	20	33694801	T	C	0.084	0.017	2.5277e-07	0.002	25.38
order	Desulfovibrionales	rs62020470	15	96161065	G	A	-0.057	0.013	7.50981e-06	0.001	19.63
order	Desulfovibrionales	rs72647048	8	57865378	C	T	-0.077	0.017	9.00294e-06	0.001	20.43
order	Desulfovibrionales	rs9928243	16	71541641	A	C	-0.054	0.012	3.96636e-06	0.001	21.38
order	Enterobacteriales	rs11026530	11	22379097	C	T	0.082	0.019	9.42684e-06	0.001	19.47
order	Enterobacteriales	rs2374342	2	42133542	A	C	0.058	0.013	4.51618e-06	0.002	21.33
order	Enterobacteriales	rs35673018	16	54327745	A	G	0.09	0.02	7.63109e-06	0.001	19.65
order	Enterobacteriales	rs504442	18	55145547	G	T	0.084	0.019	5.17092e-06	0.001	19.72
order	Enterobacteriales	rs62210023	20	55340092	G	A	0.061	0.013	3.13163e-06	0.002	21.74
order	Enterobacteriales	rs78143293	18	57672335	G	A	-0.085	0.017	1.19564e-06	0.002	24.79
order	Enterobacteriales	rs79757635	13	110840418	A	C	0.076	0.017	9.31857e-06	0.001	19.61
order	Erysipelotrichales	rs1074800	5	3002546	G	A	0.049	0.011	6.14583e-06	0.001	20.46
order	Erysipelotrichales	rs10781552	10	133897233	T	C	-0.055	0.012	2.33114e-06	0.001	22.63
order	Erysipelotrichales	rs17530232	13	40385457	G	A	0.103	0.022	2.79123e-06	0.001	21.04
order	Erysipelotrichales	rs1884466	1	64139196	T	C	-0.048	0.011	9.52701e-06	0.001	19.76
order	Erysipelotrichales	rs2300774	3	195793712	A	G	0.052	0.011	8.95466e-07	0.001	24.09
order	Erysipelotrichales	rs290833	1	97457427	G	T	-0.05	0.011	8.029e-06	0.001	19.94
order	Erysipelotrichales	rs35161940	17	70327224	C	T	-0.081	0.017	1.8451e-06	0.001	23.12
order	Erysipelotrichales	rs4078432	14	48997206	T	C	-0.061	0.013	4.23104e-06	0.001	20.72
order	Erysipelotrichales	rs56970041	14	80357610	G	T	0.072	0.016	5.40344e-06	0.001	19.38
order	Erysipelotrichales	rs62504403	8	38803551	T	C	0.068	0.013	1.12265e-07	0.002	28.37
order	Erysipelotrichales	rs7234058	18	5830507	C	T	-0.095	0.019	9.12341e-07	0.001	23.74
order	Erysipelotrichales	rs7826267	8	2954952	G	T	-0.084	0.02	9.28449e-06	0.001	17.75
order	Erysipelotrichales	rs8003149	14	56156504	T	C	0.054	0.012	4.08475e-06	0.001	21.25
order	Gastranaerophilales	rs11150282	16	80493705	C	T	0.098	0.02	7.36053e-07	0.004	24.83
order	Gastranaerophilales	rs113884518	9	24648997	C	T	-0.206	0.046	7.73987e-06	0.005	20.44
order	Gastranaerophilales	rs28678345	17	53906328	C	T	0.213	0.047	8.05953e-06	0.005	20.42
order	Gastranaerophilales	rs367480	11	2937631	A	G	-0.084	0.019	7.52418e-06	0.003	20.48
order	Gastranaerophilales	rs4129395	9	115975389	A	G	0.09	0.019	1.21742e-06	0.004	23.82
order	Gastranaerophilales	rs789069	18	1008278	C	A	-0.104	0.023	6.50003e-06	0.003	19.72
order	Gastranaerophilales	rs79790072	15	100747683	C	T	0.226	0.049	3.5381e-06	0.005	21.46
order	Gastranaerophilales	rs8028558	15	62055753	G	A	0.083	0.019	9.78236e-06	0.003	19.6
order	Gastranaerophilales	rs9864379	3	14306949	C	T	-0.161	0.029	4.65873e-08	0.005	30.05
order	Lactobacillales	rs11110282	12	100585559	G	A	-0.102	0.022	3.95665e-06	0.001	22.09
order	Lactobacillales	rs11627423	14	33200623	A	C	0.05	0.011	5.08753e-06	0.001	20.69
order	Lactobacillales	rs11730038	4	98049499	A	G	-0.061	0.013	5.09746e-06	0.001	22
order	Lactobacillales	rs12797734	11	8332350	C	T	0.057	0.013	7.76523e-06	0.001	20.2
order	Lactobacillales	rs1595463	2	231723657	A	C	0.048	0.011	7.44354e-06	0.001	19.44
order	Lactobacillales	rs2370083	14	97526750	T	G	-0.081	0.018	8.33495e-06	0.001	19.8
order	Lactobacillales	rs2952251	8	10143164	G	A	-0.063	0.012	3.36461e-07	0.001	25.68
order	Lactobacillales	rs34989881	19	51959855	G	A	0.113	0.025	4.09354e-06	0.002	21.2
order	Lactobacillales	rs35344081	16	991253	A	G	0.064	0.013	4.16066e-07	0.001	25.44
order	Lactobacillales	rs4028634	17	40835649	C	T	0.053	0.011	1.34806e-06	0.001	23.43
order	Lactobacillales	rs57872228	1	200418805	T	C	-0.069	0.015	2.58252e-06	0.001	21.93
order	Lactobacillales	rs74663707	3	184371224	T	C	0.098	0.022	8.39558e-06	0.001	19.13
order	Lactobacillales	rs77558518	5	174173171	G	A	-0.106	0.022	1.67435e-06	0.001	22.69
order	Lactobacillales	rs78938557	7	36349586	C	T	0.106	0.023	2.31087e-06	0.001	20.41
order	Lactobacillales	rs9581006	13	24973509	T	C	0.226	0.047	1.76596e-06	0.005	23.15
order	Methanobacteriales	rs10202904	2	125440268	G	T	-0.122	0.024	3.0143e-07	0.007	26.75
order	Methanobacteriales	rs10424197	19	46439321	A	G	-0.111	0.025	9.27887e-06	0.005	20.2
order	Methanobacteriales	rs4257531	3	2086167	A	G	0.164	0.036	7.44344e-06	0.006	20.3
order	Methanobacteriales	rs6508769	19	28827760	C	T	0.154	0.034	8.22529e-06	0.006	19.84
order	Methanobacteriales	rs6776814	3	15053083	C	T	-0.2	0.041	1.63062e-06	0.007	23.47
order	Methanobacteriales	rs73068003	7	10773932	T	G	-0.158	0.035	8.44583e-06	0.005	20.2
order	Methanobacteriales	rs73457410	13	41956181	G	A	0.215	0.044	1.40855e-06	0.007	24.3
order	Methanobacteriales	rs75208022	12	21338861	T	C	-0.227	0.049	5.92103e-06	0.007	21.7
order	Methanobacteriales	rs894996	4	104418307	A	C	0.217	0.045	1.87557e-06	0.006	23.34
order	MollicutesRF9	rs11779863	8	15406830	A	G	-0.077	0.017	6.68845e-06	0.002	20.14
order	MollicutesRF9	rs12566890	1	61850864	G	T	-0.103	0.024	8.11201e-06	0.002	18.19
order	MollicutesRF9	rs13100746	3	165846506	T	C	0.064	0.014	7.28846e-06	0.002	20.05
order	MollicutesRF9	rs17235252	7	82536037	C	T	-0.122	0.026	2.15879e-06	0.002	22.8
order	MollicutesRF9	rs3932485	3	184193482	T	C	0.063	0.014	9.92857e-06	0.002	19.55
order	MollicutesRF9	rs515984	10	3521459	C	T	-0.088	0.019	6.61366e-06	0.002	21.07
order	MollicutesRF9	rs638542	1	109845252	A	G	-0.071	0.016	5.17285e-06	0.002	20.2
order	MollicutesRF9	rs74603314	14	46519718	C	T	0.231	0.049	2.27641e-06	0.005	22.2
order	MollicutesRF9	rs7706512	5	17443654	A	G	0.066	0.014	2.27207e-06	0.002	22.37
order	MollicutesRF9	rs7801843	7	4105705	G	A	-0.087	0.019	9.46882e-06	0.002	19.98
order	MollicutesRF9	rs7853673	9	116711241	A	G	-0.062	0.014	6.7325e-06	0.002	19.93
order	MollicutesRF9	rs949341	11	112386785	A	G	0.066	0.015	7.73282e-06	0.002	19.89
order	NB1n	rs11251024	10	2095726	A	G	0.104	0.021	6.62801e-07	0.005	25.39
order	NB1n	rs11606187	11	91589600	G	A	-0.155	0.033	3.30586e-06	0.004	22.42
order	NB1n	rs13385922	2	234081324	C	T	0.093	0.02	3.96829e-06	0.004	21.3
order	NB1n	rs166849	2	200778866	A	G	0.091	0.02	7.73898e-06	0.004	20.29
order	NB1n	rs2172426	8	18229020	T	C	-0.102	0.02	3.17425e-07	0.005	26.34
order	NB1n	rs267959	5	10737802	G	A	0.099	0.021	2.61993e-06	0.004	22.22
order	NB1n	rs4383094	15	81694972	C	T	0.149	0.032	4.28134e-06	0.004	21.64
order	NB1n	rs60775321	15	97318671	C	T	-0.096	0.021	7.1046e-06	0.004	20.25
order	NB1n	rs72671304	14	39425971	C	T	0.172	0.037	3.79578e-06	0.004	21.68
order	NB1n	rs7911787	10	98619568	T	G	-0.223	0.047	3.38824e-06	0.006	22.49
order	NB1n	rs8126061	20	3405239	C	T	-0.159	0.035	7.36334e-06	0.004	20.44
order	NB1n	rs9542068	13	70306831	C	T	0.099	0.022	6.52339e-06	0.004	20.62
order	Pasteurellales	rs10965428	9	22718481	A	C	-0.12	0.026	4.29151e-06	0.002	21.56
order	Pasteurellales	rs111582866	16	48742489	A	G	-0.114	0.026	7.06627e-06	0.002	19.75
order	Pasteurellales	rs12050685	15	73477482	G	A	-0.067	0.015	9.18513e-06	0.002	19.38
order	Pasteurellales	rs16970009	17	32862601	G	A	0.187	0.043	7.31531e-06	0.004	19.02
order	Pasteurellales	rs4822728	22	26891808	C	T	0.069	0.015	4.71847e-06	0.002	21.15
order	Pasteurellales	rs6972479	7	116918060	G	A	-0.078	0.018	7.74817e-06	0.002	19.87
order	Pasteurellales	rs72756943	5	26531908	A	G	0.14	0.03	3.35218e-06	0.003	21.3
order	Pasteurellales	rs73139353	3	97972214	C	A	-0.223	0.048	8.71314e-06	0.005	21.08
order	Pasteurellales	rs76022354	10	94306385	T	C	0.243	0.05	1.82858e-06	0.006	23.55
order	Pasteurellales	rs78909003	9	105650242	C	T	-0.241	0.05	2.04893e-06	0.006	23.4
order	Pasteurellales	rs9382510	6	55448491	T	C	-0.088	0.017	2.476e-07	0.003	26.91
order	Pasteurellales	rs9895850	17	64535013	C	T	-0.176	0.041	9.08251e-06	0.004	18.49
order	Pasteurellales	rs9938097	16	84977389	C	T	-0.071	0.016	8.22604e-06	0.002	20.2
order	Rhodospirillales	rs1035406	5	119372737	A	G	-0.115	0.025	4.07163e-06	0.002	21.4
order	Rhodospirillales	rs11591293	10	113419797	T	G	0.072	0.016	4.68529e-06	0.002	20.87
order	Rhodospirillales	rs11630875	15	61775734	C	T	0.095	0.02	3.70379e-06	0.003	21.86
order	Rhodospirillales	rs13336560	16	88554243	T	C	-0.07	0.016	9.74686e-06	0.002	19.59
order	Rhodospirillales	rs1549633	5	27945645	C	A	0.1	0.022	3.88024e-06	0.003	21.16
order	Rhodospirillales	rs3730086	5	67577051	G	A	0.08	0.018	7.98252e-06	0.002	20.05
order	Rhodospirillales	rs3754624	2	225633812	T	C	0.094	0.02	2.68367e-06	0.003	22.51
order	Rhodospirillales	rs4278423	10	2670553	C	T	0.105	0.023	3.9804e-06	0.002	20.25
order	Rhodospirillales	rs61933850	12	73139398	A	G	0.165	0.036	6.99876e-06	0.003	20.88
order	Rhodospirillales	rs7001029	8	131958403	T	C	0.121	0.026	2.83071e-06	0.003	21.39
order	Rhodospirillales	rs76784716	2	169033340	G	A	0.136	0.028	1.31382e-06	0.003	22.88
order	Rhodospirillales	rs77304857	4	134248015	A	C	-0.1	0.022	6.02031e-06	0.002	20.15
order	Rhodospirillales	rs9813022	3	13726736	G	A	-0.083	0.016	3.07213e-07	0.003	26.09
order	Selenomonadales	rs1135612	7	75609677	A	G	0.053	0.012	9.26307e-06	0.001	19.76
order	Selenomonadales	rs13086907	3	142135117	A	G	0.063	0.013	1.95488e-06	0.001	22.53
order	Selenomonadales	rs1643968	5	165266628	C	T	-0.057	0.011	4.14596e-07	0.001	25.34
order	Selenomonadales	rs1649999	10	80086072	G	A	0.075	0.017	7.5812e-06	0.001	20.24
order	Selenomonadales	rs2834062	21	34377485	G	A	0.049	0.011	8.4392e-06	0.001	20.19
order	Selenomonadales	rs4463806	10	115597993	C	T	-0.054	0.013	7.80662e-06	0.001	17.68
order	Selenomonadales	rs4722181	7	22817571	G	T	0.05	0.011	2.00112e-06	0.001	22.45
order	Selenomonadales	rs60274479	16	21249925	C	T	-0.066	0.013	1.1623e-06	0.001	24.18
order	Selenomonadales	rs61249479	9	124912908	C	A	0.078	0.017	2.95471e-06	0.001	21.23
order	Selenomonadales	rs71405394	15	101245088	A	G	-0.114	0.024	2.16631e-06	0.002	22.54
order	Selenomonadales	rs73232831	4	17413426	A	G	-0.152	0.031	1.87452e-06	0.002	23.24
order	Selenomonadales	rs9423647	10	5579818	A	G	0.048	0.011	6.06114e-06	0.001	20.63
order	Verrucomicrobiales	rs111862613	12	130309670	C	T	0.091	0.02	3.73846e-06	0.002	21.25
order	Verrucomicrobiales	rs117107102	18	49473635	G	A	0.205	0.043	2.91821e-06	0.005	22.48
order	Verrucomicrobiales	rs11729256	4	95027272	C	T	0.075	0.015	6.7309e-07	0.002	24.92
order	Verrucomicrobiales	rs12908520	15	97570657	A	G	0.062	0.013	2.17163e-06	0.002	22.34
order	Verrucomicrobiales	rs2602429	16	81063149	T	C	0.075	0.016	2.58297e-06	0.002	22.86
order	Verrucomicrobiales	rs4242783	10	5064327	A	G	0.069	0.015	2.63612e-06	0.002	21.78
order	Verrucomicrobiales	rs4936098	11	130280667	G	A	0.065	0.014	1.12221e-06	0.002	22.78
order	Verrucomicrobiales	rs61779207	1	41074472	A	G	-0.076	0.017	6.72285e-06	0.002	20.43
order	Verrucomicrobiales	rs74542928	4	100544188	C	T	0.112	0.024	1.63222e-06	0.002	22.5
order	Verrucomicrobiales	rs9349825	6	56341481	G	A	-0.07	0.015	2.53687e-06	0.002	22.89
order	Verrucomicrobiales	rs941682	20	31867840	A	G	-0.063	0.014	9.61003e-06	0.002	19.29
order	Victivallales	rs1002941	15	101242690	A	G	0.105	0.023	8.14836e-06	0.004	20.22
order	Victivallales	rs11770843	7	146795379	T	C	0.109	0.023	1.90729e-06	0.005	21.7
order	Victivallales	rs17114848	15	25162535	A	G	0.152	0.032	4.05865e-06	0.005	22.06
order	Victivallales	rs2031282	13	20687179	G	A	0.122	0.027	4.3826e-06	0.004	20.48
order	Victivallales	rs2825714	21	21023966	G	A	-0.137	0.029	1.72211e-06	0.005	22.56
order	Victivallales	rs62570196	9	111086170	T	C	-0.216	0.044	1.07926e-06	0.006	24.18
order	Victivallales	rs72640280	1	11943792	G	A	0.22	0.049	5.18035e-06	0.005	20.5
order	Victivallales	rs77599476	20	61394262	G	A	0.23	0.048	1.86133e-06	0.006	22.99
family	Acidaminococcaceae	rs262812	6	158647999	C	T	-0.066	0.014	3.24906e-06	0.002	21.31
family	Acidaminococcaceae	rs2933324	9	107117653	G	A	-0.066	0.014	2.23676e-06	0.002	22.31
family	Acidaminococcaceae	rs45497800	20	61991833	C	T	-0.118	0.026	5.86428e-06	0.002	20.97
family	Acidaminococcaceae	rs6589457	11	114701288	G	A	0.166	0.035	2.31508e-06	0.003	22.53
family	Acidaminococcaceae	rs6923842	6	5723181	C	T	-0.08	0.017	2.21303e-06	0.002	22.14
family	Acidaminococcaceae	rs74540770	3	186553389	A	G	-0.109	0.024	7.08804e-06	0.002	20.02
family	Acidaminococcaceae	rs78702810	3	18462531	C	T	-0.144	0.032	9.16468e-06	0.002	19.77
family	Actinomycetaceae	rs2889192	9	76394568	T	G	0.089	0.02	3.64417e-06	0.003	20.71
family	Actinomycetaceae	rs34583783	6	67207371	T	G	0.124	0.026	5.47971e-06	0.003	21.92
family	Actinomycetaceae	rs35011108	6	133007480	G	A	0.242	0.05	1.8267e-06	0.006	23.03
family	Actinomycetaceae	rs4073240	6	169224781	A	G	0.075	0.016	6.05333e-06	0.003	20.6
family	Alcaligenaceae	rs112135816	9	82485327	G	T	-0.078	0.017	5.27662e-06	0.001	20.41
family	Alcaligenaceae	rs1153990	5	104233461	G	A	-0.059	0.013	5.96787e-06	0.001	20.95
family	Alcaligenaceae	rs147968	16	85945839	T	C	0.049	0.011	9.12701e-06	0.001	19.68
family	Alcaligenaceae	rs28480294	15	71522509	C	T	-0.052	0.012	6.606e-06	0.001	20.03
family	Alcaligenaceae	rs4033856	4	45642485	T	C	0.082	0.017	1.02902e-06	0.001	23.46
family	Alcaligenaceae	rs62191117	2	239900775	G	A	0.068	0.013	2.75943e-07	0.002	26.22
family	Alcaligenaceae	rs62395635	5	173497796	C	T	0.111	0.024	3.34696e-06	0.001	21.49
family	Alcaligenaceae	rs6969323	7	104214487	C	A	-0.059	0.013	3.88581e-06	0.001	21.12
family	Alcaligenaceae	rs74776516	11	20763367	G	T	-0.094	0.021	6.85049e-06	0.001	19.59
family	Alcaligenaceae	rs7638039	3	70588939	C	T	0.06	0.013	2.70479e-06	0.001	22.29
family	Alcaligenaceae	rs9537886	13	58545246	C	A	-0.057	0.011	2.35108e-07	0.002	26.6
family	Bacteroidaceae	rs11585893	1	10644351	G	A	-0.074	0.015	1.79511e-06	0.001	25.17
family	Bacteroidaceae	rs13207588	6	41519430	G	A	-0.059	0.013	7.48504e-06	0.001	20.36
family	Bacteroidaceae	rs1340391	1	102960989	C	T	-0.059	0.013	6.7301e-06	0.001	20.04
family	Bacteroidaceae	rs17619981	19	24342250	G	T	0.088	0.019	2.68683e-06	0.001	22.19
family	Bacteroidaceae	rs2023437	14	22045949	C	T	-0.078	0.017	5.01824e-06	0.001	21.78
family	Bacteroidaceae	rs66710942	3	77215327	T	C	0.049	0.011	5.86259e-06	0.001	20.64
family	Bacteroidaceae	rs6795673	3	10593224	T	C	0.054	0.011	3.37909e-07	0.001	26.18
family	Bacteroidaceae	rs9507307	13	24910476	T	C	0.06	0.013	2.1271e-06	0.001	21.91
family	BacteroidalesS24.7group	rs10872669	6	151515172	G	A	-0.123	0.028	9.4901e-06	0.003	19.93
family	BacteroidalesS24.7group	rs12748533	1	242767252	T	G	-0.082	0.017	2.59019e-06	0.003	22.6
family	BacteroidalesS24.7group	rs17043785	2	53139362	C	T	-0.176	0.035	5.11837e-07	0.005	25.75
family	BacteroidalesS24.7group	rs61508842	3	158653545	C	T	0.123	0.027	7.82782e-06	0.003	20.24
family	BacteroidalesS24.7group	rs689695	15	47352866	A	C	0.081	0.017	1.28039e-06	0.003	23.77
family	BacteroidalesS24.7group	rs738193	22	25943322	C	T	0.085	0.017	3.82163e-07	0.003	26.09
family	BacteroidalesS24.7group	rs78609301	6	63236747	G	A	-0.087	0.02	7.09297e-06	0.002	19.62
family	BacteroidalesS24.7group	rs941000	7	90714667	T	C	0.085	0.016	3.15557e-07	0.003	27.08
family	Bifidobacteriaceae	rs10831953	11	13098051	A	G	0.054	0.012	9.94742e-06	0.001	18.87
family	Bifidobacteriaceae	rs12446429	16	898055	C	T	0.081	0.019	8.52886e-06	0.001	18.04
family	Bifidobacteriaceae	rs13020688	2	192878532	A	G	0.058	0.012	1.57375e-06	0.002	22.88
family	Bifidobacteriaceae	rs4957061	5	521096	C	T	0.057	0.012	1.1517e-06	0.002	23.76
family	Bifidobacteriaceae	rs540489	17	72897722	G	T	-0.063	0.014	5.36811e-06	0.001	20.95
family	Bifidobacteriaceae	rs55888705	4	1517826	G	A	0.054	0.012	8.66208e-06	0.001	19.81
family	Bifidobacteriaceae	rs6899771	6	97406220	G	A	-0.091	0.02	7.27995e-06	0.001	20.36
family	Bifidobacteriaceae	rs7174549	15	92463303	T	C	0.055	0.012	6.8678e-06	0.001	19.59
family	Bifidobacteriaceae	rs7322849	13	112859829	C	T	0.111	0.02	1.74032e-08	0.002	30.32
family	Bifidobacteriaceae	rs857444	6	14617591	T	C	0.055	0.012	3.82492e-06	0.001	21.07
family	Christensenellaceae	rs117186816	11	123936128	A	G	-0.206	0.044	6.51964e-06	0.005	22.38
family	Christensenellaceae	rs12380890	9	38002256	G	A	-0.05	0.011	5.78132e-06	0.001	20.59
family	Christensenellaceae	rs12657403	5	3174785	G	A	0.078	0.017	5.59276e-06	0.001	20.65
family	Christensenellaceae	rs4076564	6	169640257	A	G	-0.189	0.039	8.06105e-06	0.006	23.13
family	Christensenellaceae	rs62573205	9	137786999	A	G	-0.065	0.013	1.48853e-06	0.001	24.05
family	Christensenellaceae	rs7211194	17	13541941	T	C	0.049	0.011	9.93998e-06	0.001	19.68
family	Christensenellaceae	rs72706624	9	15518852	T	G	0.088	0.02	6.3775e-06	0.001	19.95
family	Christensenellaceae	rs77867022	7	120333701	T	G	-0.16	0.038	8.81983e-06	0.004	17.86
family	Christensenellaceae	rs870002	8	62220151	T	C	0.049	0.011	6.54323e-06	0.001	19.82
family	Christensenellaceae	rs892686	9	83043376	G	A	0.051	0.011	4.12367e-06	0.001	21.3
family	Christensenellaceae	rs9608766	22	29828040	C	T	-0.068	0.015	3.33084e-06	0.001	20.79
family	Clostridiaceae1	rs10875374	1	101804809	T	C	-0.054	0.012	8.09821e-06	0.001	20.19
family	Clostridiaceae1	rs12186080	3	132596627	A	G	0.075	0.016	5.33957e-06	0.001	21.21
family	Clostridiaceae1	rs12341505	9	136710881	A	G	0.081	0.018	4.54486e-06	0.001	20.62
family	Clostridiaceae1	rs2795528	10	43270264	A	G	-0.181	0.039	3.80626e-06	0.003	21.42
family	Clostridiaceae1	rs2817172	1	3041519	T	C	0.056	0.012	5.27026e-06	0.001	20.66
family	Clostridiaceae1	rs4723021	7	30934659	C	T	-0.106	0.024	7.42147e-06	0.001	19.33
family	Clostridiaceae1	rs550843	6	165722832	C	T	-0.073	0.017	7.09119e-06	0.001	19.04
family	Clostridiaceae1	rs56188186	16	87710690	G	A	0.097	0.022	8.24444e-06	0.001	19.8
family	Clostridiaceae1	rs62397761	6	48093014	G	A	0.062	0.014	9.07706e-06	0.001	20.44
family	Clostridiaceae1	rs881532	22	47806774	G	A	-0.053	0.012	7.89662e-06	0.001	20.06
family	ClostridialesvadinBB60group	rs10517600	4	155632958	G	T	0.063	0.014	6.82768e-06	0.002	20.24
family	ClostridialesvadinBB60group	rs10904722	10	6714424	T	C	-0.067	0.015	5.04837e-06	0.002	20.88
family	ClostridialesvadinBB60group	rs118104867	8	123977538	T	C	0.214	0.046	3.43598e-06	0.005	22.2
family	ClostridialesvadinBB60group	rs13409132	2	205616346	G	A	-0.165	0.035	4.37231e-06	0.004	22.06
family	ClostridialesvadinBB60group	rs17121075	14	85856796	A	G	0.077	0.017	7.91417e-06	0.002	19.94
family	ClostridialesvadinBB60group	rs2191834	2	229942951	T	G	0.075	0.016	2.50195e-06	0.002	21.99
family	ClostridialesvadinBB60group	rs28691777	17	58149405	T	C	0.137	0.027	6.95697e-07	0.003	26.38
family	ClostridialesvadinBB60group	rs34088226	5	4308946	G	A	-0.118	0.027	7.66216e-06	0.002	19.14
family	ClostridialesvadinBB60group	rs55682560	15	87392290	T	C	-0.132	0.026	4.97034e-07	0.003	25.32
family	ClostridialesvadinBB60group	rs6588624	1	56849539	A	G	-0.066	0.014	1.79287e-06	0.002	22.98
family	ClostridialesvadinBB60group	rs66714985	8	3305122	C	A	0.117	0.025	4.85334e-06	0.002	21.44
family	ClostridialesvadinBB60group	rs7226487	18	74373125	G	A	-0.064	0.014	3.58282e-06	0.002	21.53
family	ClostridialesvadinBB60group	rs7538034	1	71391694	G	T	-0.079	0.017	2.36706e-06	0.002	22.42
family	ClostridialesvadinBB60group	rs7725895	5	142244898	G	A	-0.116	0.024	3.94356e-06	0.002	23.38
family	ClostridialesvadinBB60group	rs989682	3	15564453	G	A	0.07	0.016	6.8471e-06	0.002	20.41
family	Coriobacteriaceae	rs11073596	15	86433579	G	T	0.051	0.011	8.14449e-06	0.001	19.91
family	Coriobacteriaceae	rs11250875	10	1922731	C	T	0.061	0.013	4.82844e-06	0.001	21.52
family	Coriobacteriaceae	rs11656361	17	8121332	C	A	0.077	0.018	8.02017e-06	0.001	19.39
family	Coriobacteriaceae	rs12974142	19	52895166	A	G	0.079	0.018	8.51232e-06	0.001	19.86
family	Coriobacteriaceae	rs13307134	7	105084680	T	C	0.057	0.013	7.79931e-06	0.001	20.07
family	Coriobacteriaceae	rs1397793	5	90471451	A	G	-0.05	0.011	9.77381e-06	0.001	19.68
family	Coriobacteriaceae	rs1816223	12	11494021	G	A	-0.059	0.013	4.84114e-06	0.001	20.65
family	Coriobacteriaceae	rs240104	1	176571431	C	T	-0.06	0.013	1.51603e-06	0.001	22.63
family	Coriobacteriaceae	rs2442778	3	11654412	A	G	-0.116	0.026	9.02703e-06	0.002	20.27
family	Coriobacteriaceae	rs3025411	9	136512906	G	A	0.093	0.021	8.26912e-06	0.001	19.56
family	Coriobacteriaceae	rs34739816	17	37376685	T	G	0.097	0.021	3.88358e-06	0.001	21.59
family	Coriobacteriaceae	rs67561917	20	62072077	G	A	-0.071	0.015	5.39129e-06	0.001	21.48
family	Coriobacteriaceae	rs719099	10	65799217	G	A	0.078	0.016	5.43317e-07	0.001	24.95
family	Coriobacteriaceae	rs8010111	14	39660509	A	G	-0.103	0.023	6.89624e-06	0.001	20.33
family	Defluviitaleaceae	rs112893842	9	8786663	C	T	0.111	0.023	2.75032e-06	0.003	22.68
family	Defluviitaleaceae	rs1582238	1	118723685	C	T	0.08	0.017	1.692e-06	0.003	23.04
family	Defluviitaleaceae	rs17051335	4	122202910	T	C	-0.134	0.029	4.58117e-06	0.003	21.12
family	Defluviitaleaceae	rs1908593	18	59026148	C	T	0.07	0.016	7.859e-06	0.002	20.1
family	Defluviitaleaceae	rs4344384	10	66407366	T	G	0.071	0.016	5.86011e-06	0.003	20.61
family	Defluviitaleaceae	rs4677103	3	72207794	G	A	0.098	0.02	9.42189e-07	0.003	24.59
family	Defluviitaleaceae	rs540220	9	93331308	C	T	-0.124	0.029	9.48137e-06	0.002	18.29
family	Defluviitaleaceae	rs55658617	21	41811003	C	T	0.177	0.036	1.40608e-06	0.004	24.01
family	Defluviitaleaceae	rs72731813	4	147414743	T	C	-0.15	0.029	2.75777e-07	0.003	26.04
family	Defluviitaleaceae	rs9608282	22	24804081	G	T	0.139	0.03	4.60831e-06	0.003	21.55
family	Defluviitaleaceae	rs9725395	1	85205632	G	A	-0.138	0.03	3.4137e-06	0.003	21.96
family	Desulfovibrionaceae	rs11599763	10	11855599	C	T	-0.056	0.012	2.49704e-06	0.001	22.38
family	Desulfovibrionaceae	rs17791387	9	81834426	G	A	-0.073	0.015	2.09678e-06	0.001	22.31
family	Desulfovibrionaceae	rs2692012	1	203991605	G	A	0.114	0.025	1.5639e-06	0.002	20.29
family	Desulfovibrionaceae	rs2838334	21	45064961	A	G	0.057	0.012	3.82375e-06	0.001	21.15
family	Desulfovibrionaceae	rs3935584	2	233929283	T	C	-0.053	0.012	6.78137e-06	0.001	20.63
family	Desulfovibrionaceae	rs4506934	17	2856662	T	C	-0.094	0.02	3.16043e-06	0.001	21.94
family	Desulfovibrionaceae	rs6058181	20	33694801	T	C	0.083	0.017	2.69912e-07	0.002	25.25
family	Desulfovibrionaceae	rs72647048	8	57865378	C	T	-0.077	0.017	9.60885e-06	0.001	20.3
family	Desulfovibrionaceae	rs9928243	16	71541641	A	C	-0.054	0.012	4.48478e-06	0.001	21.14
family	Enterobacteriaceae	rs11026530	11	22379097	C	T	0.082	0.019	9.42684e-06	0.001	19.47
family	Enterobacteriaceae	rs2374342	2	42133542	A	C	0.058	0.013	4.51618e-06	0.002	21.33
family	Enterobacteriaceae	rs35673018	16	54327745	A	G	0.09	0.02	7.63109e-06	0.001	19.65
family	Enterobacteriaceae	rs504442	18	55145547	G	T	0.084	0.019	5.17092e-06	0.001	19.72
family	Enterobacteriaceae	rs62210023	20	55340092	G	A	0.061	0.013	3.13163e-06	0.002	21.74
family	Enterobacteriaceae	rs78143293	18	57672335	G	A	-0.085	0.017	1.19564e-06	0.002	24.79
family	Enterobacteriaceae	rs79757635	13	110840418	A	C	0.076	0.017	9.31857e-06	0.001	19.61
family	Erysipelotrichaceae	rs1074800	5	3002546	G	A	0.049	0.011	6.14583e-06	0.001	20.46
family	Erysipelotrichaceae	rs10781552	10	133897233	T	C	-0.055	0.012	2.33114e-06	0.001	22.63
family	Erysipelotrichaceae	rs17530232	13	40385457	G	A	0.103	0.022	2.79123e-06	0.001	21.04
family	Erysipelotrichaceae	rs1884466	1	64139196	T	C	-0.048	0.011	9.52701e-06	0.001	19.76
family	Erysipelotrichaceae	rs2300774	3	195793712	A	G	0.052	0.011	8.95466e-07	0.001	24.09
family	Erysipelotrichaceae	rs290833	1	97457427	G	T	-0.05	0.011	8.029e-06	0.001	19.94
family	Erysipelotrichaceae	rs35161940	17	70327224	C	T	-0.081	0.017	1.8451e-06	0.001	23.12
family	Erysipelotrichaceae	rs4078432	14	48997206	T	C	-0.061	0.013	4.23104e-06	0.001	20.72
family	Erysipelotrichaceae	rs56970041	14	80357610	G	T	0.072	0.016	5.40344e-06	0.001	19.38
family	Erysipelotrichaceae	rs62504403	8	38803551	T	C	0.068	0.013	1.12265e-07	0.002	28.37
family	Erysipelotrichaceae	rs7234058	18	5830507	C	T	-0.095	0.019	9.12341e-07	0.001	23.74
family	Erysipelotrichaceae	rs7826267	8	2954952	G	T	-0.084	0.02	9.28449e-06	0.001	17.75
family	Erysipelotrichaceae	rs8003149	14	56156504	T	C	0.054	0.012	4.08475e-06	0.001	21.25
family	FamilyXI	rs10759623	9	115821485	T	C	-0.162	0.032	5.78312e-07	0.008	25.41
family	FamilyXI	rs11547158	7	148921732	G	A	-0.178	0.037	2.70219e-06	0.007	22.68
family	FamilyXI	rs17379710	11	35334668	C	T	-0.116	0.025	3.97107e-06	0.007	21.29
family	FamilyXI	rs2155352	11	95357209	G	A	-0.151	0.03	6.63432e-07	0.008	24.78
family	FamilyXI	rs2156611	18	43345864	C	T	-0.112	0.025	9.42661e-06	0.006	20.06
family	FamilyXI	rs3733511	4	119955787	G	A	0.128	0.027	3.38554e-06	0.007	21.78
family	FamilyXI	rs488164	1	239995451	G	T	0.118	0.026	4.79785e-06	0.007	21.37
family	FamilyXI	rs697771	16	54115200	G	A	-0.118	0.025	3.19372e-06	0.007	21.88
family	FamilyXIII	rs10404377	19	16174657	A	C	-0.05	0.011	6.99027e-06	0.001	20.31
family	FamilyXIII	rs118170811	10	102366896	G	A	0.152	0.032	1.80357e-06	0.002	22.86
family	FamilyXIII	rs482905	1	166557202	T	G	0.06	0.013	3.72345e-06	0.001	22
family	FamilyXIII	rs6501525	17	70218627	G	A	0.056	0.012	1.23726e-06	0.001	23.6
family	FamilyXIII	rs66753613	1	39212021	A	G	0.065	0.014	8.08288e-06	0.001	20.37
family	FamilyXIII	rs6797051	3	88995218	T	C	-0.081	0.017	4.89281e-06	0.001	22.12
family	FamilyXIII	rs7514702	1	186914023	C	T	-0.066	0.014	3.91642e-06	0.001	21.93
family	Lachnospiraceae	rs10402491	19	13425799	T	C	0.066	0.015	7.58351e-06	0.001	19.85
family	Lachnospiraceae	rs11139361	9	72179847	C	T	0.049	0.011	4.26262e-06	0.001	20.02
family	Lachnospiraceae	rs112040820	17	80469064	G	A	0.055	0.012	2.41836e-06	0.001	22.03
family	Lachnospiraceae	rs11841382	13	38004672	T	G	-0.072	0.017	9.57773e-06	0.001	16.91
family	Lachnospiraceae	rs1205443	20	36876868	G	A	0.05	0.011	7.28844e-06	0.001	19.98
family	Lachnospiraceae	rs12760724	1	214031969	C	A	-0.048	0.011	7.26734e-06	0.001	20.15
family	Lachnospiraceae	rs13005175	2	232469722	G	A	0.099	0.022	8.37071e-06	0.001	20.69
family	Lachnospiraceae	rs2159863	4	10245354	G	A	-0.059	0.013	3.69557e-06	0.001	20.7
family	Lachnospiraceae	rs2910921	5	32348593	C	T	0.16	0.036	8.41974e-06	0.003	20.01
family	Lachnospiraceae	rs3127230	10	103392503	T	C	-0.05	0.011	6.20325e-06	0.001	20.14
family	Lachnospiraceae	rs35524804	9	100113683	C	T	-0.061	0.013	2.44999e-06	0.001	23.53
family	Lachnospiraceae	rs7359994	19	29408858	C	T	-0.05	0.011	5.35899e-06	0.001	20.01
family	Lachnospiraceae	rs79086868	9	133791605	C	T	0.078	0.016	3.01422e-06	0.001	22.3
family	Lachnospiraceae	rs959845	4	186906801	T	C	-0.049	0.011	5.1695e-06	0.001	20.97
family	Lachnospiraceae	rs9929145	16	76559184	A	G	-0.126	0.025	2.83594e-07	0.002	26.28
family	Lactobacillaceae	rs16861661	1	18501459	A	G	-0.193	0.038	2.70131e-07	0.005	25.96
family	Lactobacillaceae	rs62314653	4	109896462	A	C	0.177	0.039	6.5919e-06	0.003	20.37
family	Lactobacillaceae	rs74599091	1	179720669	G	A	0.192	0.043	7.69522e-06	0.004	20.31
family	Lactobacillaceae	rs768253	8	69010103	G	T	-0.079	0.017	3.60763e-06	0.003	21.56
family	Lactobacillaceae	rs77478751	3	173151665	G	A	-0.219	0.047	5.95946e-06	0.006	21.41
family	Lactobacillaceae	rs921925	19	6928017	C	A	0.1	0.02	5.77195e-07	0.003	24.55
family	Lactobacillaceae	rs9345899	6	67559323	G	A	-0.124	0.028	9.4459e-06	0.003	19.77
family	Methanobacteriaceae	rs10202904	2	125440268	G	T	-0.122	0.024	3.0143e-07	0.007	26.75
family	Methanobacteriaceae	rs10424197	19	46439321	A	G	-0.111	0.025	9.27887e-06	0.005	20.2
family	Methanobacteriaceae	rs4257531	3	2086167	A	G	0.164	0.036	7.44344e-06	0.006	20.3
family	Methanobacteriaceae	rs6508769	19	28827760	C	T	0.154	0.034	8.22529e-06	0.006	19.84
family	Methanobacteriaceae	rs6776814	3	15053083	C	T	-0.2	0.041	1.63062e-06	0.007	23.47
family	Methanobacteriaceae	rs73068003	7	10773932	T	G	-0.158	0.035	8.44583e-06	0.005	20.2
family	Methanobacteriaceae	rs73457410	13	41956181	G	A	0.215	0.044	1.40855e-06	0.007	24.3
family	Methanobacteriaceae	rs75208022	12	21338861	T	C	-0.227	0.049	5.92103e-06	0.007	21.7
family	Methanobacteriaceae	rs894996	4	104418307	A	C	0.217	0.045	1.87557e-06	0.006	23.34
family	Oxalobacteraceae	rs111966731	15	93941937	C	T	0.204	0.045	4.56318e-06	0.005	20.94
family	Oxalobacteraceae	rs11246212	11	610277	C	T	0.136	0.029	4.50836e-06	0.004	21.74
family	Oxalobacteraceae	rs12002250	9	19682558	C	A	0.196	0.045	5.53202e-06	0.004	19.4
family	Oxalobacteraceae	rs1569853	6	38550301	C	T	-0.14	0.028	7.45179e-07	0.005	24.7
family	Oxalobacteraceae	rs17138946	16	5984558	T	G	-0.189	0.043	8.09008e-06	0.004	19.38
family	Oxalobacteraceae	rs36057338	4	189935314	T	G	0.182	0.04	6.25787e-06	0.004	20.73
family	Oxalobacteraceae	rs4428215	3	171947435	A	G	0.126	0.023	4.87931e-08	0.006	29.8
family	Oxalobacteraceae	rs561239	12	18793583	G	A	0.106	0.024	7.1938e-06	0.004	19.86
family	Oxalobacteraceae	rs6000536	22	37421469	T	C	-0.118	0.024	7.38718e-07	0.005	24.05
family	Oxalobacteraceae	rs62435498	7	1794263	A	C	0.182	0.04	7.45831e-06	0.004	20.52
family	Oxalobacteraceae	rs736744	9	87514407	T	C	0.106	0.02	1.49416e-07	0.005	27.71
family	Oxalobacteraceae	rs7993559	13	23443627	A	C	0.092	0.02	5.03729e-06	0.004	20.97
family	Oxalobacteraceae	rs80330081	4	67427392	C	A	-0.188	0.042	6.63998e-06	0.004	19.59
family	Oxalobacteraceae	rs934049	2	16056779	A	G	0.11	0.024	4.21147e-06	0.004	21.14
family	Pasteurellaceae	rs10965428	9	22718481	A	C	-0.12	0.026	4.29151e-06	0.002	21.56
family	Pasteurellaceae	rs111582866	16	48742489	A	G	-0.114	0.026	7.06627e-06	0.002	19.75
family	Pasteurellaceae	rs12050685	15	73477482	G	A	-0.067	0.015	9.18513e-06	0.002	19.38
family	Pasteurellaceae	rs16970009	17	32862601	G	A	0.187	0.043	7.31531e-06	0.004	19.02
family	Pasteurellaceae	rs4822728	22	26891808	C	T	0.069	0.015	4.71847e-06	0.002	21.15
family	Pasteurellaceae	rs6972479	7	116918060	G	A	-0.078	0.018	7.74817e-06	0.002	19.87
family	Pasteurellaceae	rs72756943	5	26531908	A	G	0.14	0.03	3.35218e-06	0.003	21.3
family	Pasteurellaceae	rs73139353	3	97972214	C	A	-0.223	0.048	8.71314e-06	0.005	21.08
family	Pasteurellaceae	rs76022354	10	94306385	T	C	0.243	0.05	1.82858e-06	0.006	23.55
family	Pasteurellaceae	rs78909003	9	105650242	C	T	-0.241	0.05	2.04893e-06	0.006	23.4
family	Pasteurellaceae	rs9382510	6	55448491	T	C	-0.088	0.017	2.476e-07	0.003	26.91
family	Pasteurellaceae	rs9895850	17	64535013	C	T	-0.176	0.041	9.08251e-06	0.004	18.49
family	Pasteurellaceae	rs9938097	16	84977389	C	T	-0.071	0.016	8.22604e-06	0.002	20.2
family	Peptococcaceae	rs117452796	9	9423378	G	A	-0.258	0.055	3.15296e-06	0.007	22.02
family	Peptococcaceae	rs12144792	1	27418225	T	C	0.064	0.014	5.82242e-06	0.002	20.78
family	Peptococcaceae	rs12634826	3	182984048	G	T	-0.074	0.015	1.01109e-06	0.002	24.03
family	Peptococcaceae	rs12992764	2	188895743	G	T	0.068	0.014	1.46158e-06	0.002	23.5
family	Peptococcaceae	rs150600492	10	129175962	C	A	0.136	0.029	2.31305e-06	0.002	21.95
family	Peptococcaceae	rs35703006	8	28614217	T	G	0.081	0.016	4.94775e-07	0.002	24.44
family	Peptococcaceae	rs4990837	8	3580757	G	A	0.091	0.019	1.74194e-06	0.002	23.99
family	Peptococcaceae	rs75430375	5	89252884	T	C	-0.148	0.032	3.40849e-06	0.003	21.71
family	Peptococcaceae	rs75898026	13	113561082	G	A	-0.082	0.017	2.0221e-06	0.002	22.42
family	Peptostreptococcaceae	rs10805326	4	14324623	A	G	0.057	0.012	4.03396e-06	0.001	21.3
family	Peptostreptococcaceae	rs117020988	7	46710977	T	C	0.182	0.037	1.02794e-06	0.004	24.02
family	Peptostreptococcaceae	rs12377846	9	16786784	A	C	-0.252	0.051	7.26254e-07	0.006	24.25
family	Peptostreptococcaceae	rs12986312	19	17414138	G	T	0.057	0.013	5.76718e-06	0.001	20.61
family	Peptostreptococcaceae	rs1467258	17	38216487	A	G	0.073	0.016	7.89804e-06	0.001	19.99
family	Peptostreptococcaceae	rs1520207	3	151781175	T	C	0.053	0.011	3.16548e-06	0.001	21.84
family	Peptostreptococcaceae	rs4692811	4	171180190	T	C	0.064	0.013	4.21123e-07	0.002	25.59
family	Peptostreptococcaceae	rs59865771	16	89246670	T	C	-0.057	0.013	7.69029e-06	0.001	20.35
family	Peptostreptococcaceae	rs61841503	10	17019559	A	G	0.092	0.016	9.8012e-09	0.002	32.49
family	Peptostreptococcaceae	rs6721459	2	67852836	G	A	0.051	0.011	5.07756e-06	0.001	20.73
family	Peptostreptococcaceae	rs76982728	7	44312824	C	T	0.124	0.027	3.24058e-06	0.002	21.65
family	Peptostreptococcaceae	rs77540684	10	14650535	G	T	0.107	0.025	8.13712e-06	0.001	18.87
family	Peptostreptococcaceae	rs9573937	13	77351196	G	A	-0.069	0.014	1.70589e-06	0.001	23.56
family	Porphyromonadaceae	rs10762312	10	71571863	A	G	-0.052	0.012	8.70354e-06	0.001	19.42
family	Porphyromonadaceae	rs10858364	9	138076081	T	G	0.055	0.012	4.31063e-06	0.001	20.95
family	Porphyromonadaceae	rs17065783	3	62035586	G	A	-0.059	0.012	1.79351e-06	0.001	23.4
family	Porphyromonadaceae	rs1980561	14	63386516	G	A	-0.049	0.011	8.94542e-06	0.001	19.72
family	Porphyromonadaceae	rs35233670	17	63750903	C	T	-0.047	0.011	7.90987e-06	0.001	19.95
family	Porphyromonadaceae	rs35961441	1	240929774	C	A	0.092	0.021	8.37393e-06	0.001	19.49
family	Porphyromonadaceae	rs6953849	7	69251692	G	A	0.072	0.015	2.4448e-06	0.001	22.7
family	Porphyromonadaceae	rs7330827	13	23531802	C	T	-0.104	0.024	8.04891e-06	0.001	19.14
family	Porphyromonadaceae	rs864093	4	149825977	C	A	-0.053	0.012	9.598e-06	0.001	20.19
family	Prevotellaceae	rs12057990	1	99470269	T	C	0.059	0.013	8.9748e-06	0.001	19.89
family	Prevotellaceae	rs12118202	1	210681370	C	T	-0.075	0.015	5.54234e-07	0.002	26.07
family	Prevotellaceae	rs13069367	3	71801830	C	A	-0.054	0.012	7.39489e-06	0.001	20.34
family	Prevotellaceae	rs148376875	3	170126707	G	T	0.085	0.018	2.08029e-06	0.002	22.25
family	Prevotellaceae	rs2206482	20	9771109	G	T	-0.057	0.012	1.30377e-06	0.002	23.46
family	Prevotellaceae	rs2278540	3	32408916	A	G	0.055	0.012	8.43592e-06	0.001	20.22
family	Prevotellaceae	rs34660375	5	180283881	G	A	-0.081	0.018	7.40327e-06	0.001	20.43
family	Prevotellaceae	rs3758087	8	23714609	C	T	0.056	0.012	8.60581e-06	0.001	20.48
family	Prevotellaceae	rs3860225	1	111161677	G	A	0.084	0.017	5.49682e-07	0.002	24.98
family	Prevotellaceae	rs4493272	2	118910912	C	T	-0.06	0.012	3.02312e-07	0.002	26.27
family	Prevotellaceae	rs4685827	3	4864877	C	T	-0.068	0.015	2.77192e-06	0.001	21.84
family	Prevotellaceae	rs7252711	19	17460999	G	A	-0.074	0.016	5.56586e-06	0.001	20.93
family	Prevotellaceae	rs7975087	12	21404832	A	C	-0.06	0.014	7.59459e-06	0.001	19.71
family	Prevotellaceae	rs912860	14	33706908	A	G	-0.229	0.048	9.2992e-07	0.006	22.46
family	Prevotellaceae	rs9586501	13	105075823	A	G	0.059	0.013	2.58988e-06	0.001	21.66
family	Prevotellaceae	rs9958960	18	63018983	A	G	-0.091	0.017	1.06324e-07	0.002	27.76
family	Rhodospirillaceae	rs1035406	5	119372737	A	G	-0.114	0.025	5.84451e-06	0.002	20.48
family	Rhodospirillaceae	rs11591293	10	113419797	T	G	0.074	0.016	2.67148e-06	0.003	21.92
family	Rhodospirillaceae	rs13336560	16	88554243	T	C	-0.07	0.016	9.17333e-06	0.002	19.7
family	Rhodospirillaceae	rs1549633	5	27945645	C	A	0.1	0.022	4.70392e-06	0.003	20.89
family	Rhodospirillaceae	rs1923415	6	89268715	G	A	-0.1	0.023	9.63701e-06	0.002	19.32
family	Rhodospirillaceae	rs3754624	2	225633812	T	C	0.097	0.02	1.7148e-06	0.003	23.57
family	Rhodospirillaceae	rs4278423	10	2670553	C	T	0.108	0.024	3.12021e-06	0.002	20.8
family	Rhodospirillaceae	rs61933850	12	73139398	A	G	0.165	0.036	7.22582e-06	0.003	20.88
family	Rhodospirillaceae	rs6679026	1	78619512	C	T	0.112	0.025	9.94679e-06	0.002	19.89
family	Rhodospirillaceae	rs7001029	8	131958403	T	C	0.117	0.026	5.3475e-06	0.003	20.17
family	Rhodospirillaceae	rs72714493	1	92206218	G	A	0.082	0.018	7.34924e-06	0.002	20.41
family	Rhodospirillaceae	rs74354280	4	134192918	T	C	-0.091	0.02	6.67295e-06	0.002	19.8
family	Rhodospirillaceae	rs76784716	2	169033340	G	A	0.136	0.029	1.48988e-06	0.003	22.66
family	Rhodospirillaceae	rs9813022	3	13726736	G	A	-0.084	0.016	2.53124e-07	0.003	26.52
family	Rikenellaceae	rs10217435	9	86052655	T	C	-0.088	0.02	6.5076e-06	0.001	20.02
family	Rikenellaceae	rs10832801	11	17589129	C	A	-0.053	0.012	7.50417e-06	0.001	19
family	Rikenellaceae	rs1939881	11	95304834	A	G	-0.106	0.021	5.64373e-07	0.002	26.22
family	Rikenellaceae	rs2447496	8	99188924	A	G	-0.055	0.012	6.0861e-06	0.001	20.29
family	Rikenellaceae	rs2833282	21	32496710	A	G	0.071	0.016	4.31106e-06	0.001	20.52
family	Rikenellaceae	rs36021379	21	28515912	G	A	-0.066	0.014	7.1952e-06	0.001	20.49
family	Rikenellaceae	rs4264350	15	71658642	C	T	-0.053	0.011	1.34832e-06	0.001	23.51
family	Rikenellaceae	rs59663348	18	4069710	A	G	0.057	0.013	6.12244e-06	0.001	20.84
family	Rikenellaceae	rs62532512	9	14158854	A	C	-0.05	0.011	2.76426e-06	0.001	22.04
family	Rikenellaceae	rs6744030	2	174257127	T	C	0.07	0.016	9.31514e-06	0.001	19.67
family	Rikenellaceae	rs6837275	4	187842232	G	A	0.057	0.012	1.447e-06	0.001	23.02
family	Rikenellaceae	rs74474130	14	90270821	G	T	0.138	0.03	3.61378e-06	0.002	21.7
family	Rikenellaceae	rs77885767	14	21548634	T	C	-0.156	0.034	2.84694e-06	0.003	21.55
family	Rikenellaceae	rs9389714	6	100244667	T	C	-0.064	0.014	8.79066e-06	0.001	19.72
family	Rikenellaceae	rs9578457	13	22867356	A	G	-0.141	0.032	3.99449e-06	0.002	20.06
family	Rikenellaceae	rs9603208	13	38044689	T	G	0.082	0.016	1.91801e-07	0.001	26.47
family	Ruminococcaceae	rs10093275	8	69732887	T	C	0.053	0.012	5.35228e-06	0.001	20.96
family	Ruminococcaceae	rs10166469	2	29829167	C	T	-0.053	0.012	8.5216e-06	0.001	19.68
family	Ruminococcaceae	rs1158100	8	4555684	G	A	-0.049	0.011	8.60858e-06	0.001	19.93
family	Ruminococcaceae	rs1612733	1	107661606	C	T	0.109	0.024	4.22436e-06	0.001	20.86
family	Ruminococcaceae	rs17376049	1	61425267	C	T	0.085	0.017	7.29619e-07	0.001	24.3
family	Ruminococcaceae	rs2113833	2	218216801	C	T	0.169	0.036	1.14466e-06	0.005	22.69
family	Ruminococcaceae	rs3009418	1	147744468	A	C	0.093	0.021	8.69024e-06	0.001	19.49
family	Ruminococcaceae	rs55793120	12	47384118	C	T	0.138	0.027	1.44338e-07	0.002	26.97
family	Ruminococcaceae	rs56199908	9	2801371	C	T	-0.199	0.041	1.66414e-06	0.004	23.58
family	Ruminococcaceae	rs76724913	1	24473669	G	T	0.09	0.02	9.60494e-06	0.001	19.68
family	Streptococcaceae	rs10028567	4	53657577	T	C	-0.093	0.019	3.72497e-06	0.001	24.08
family	Streptococcaceae	rs11110281	12	100584014	C	T	-0.131	0.023	1.40137e-08	0.002	33.38
family	Streptococcaceae	rs16950051	12	120729505	G	A	0.107	0.024	5.33808e-06	0.001	20.39
family	Streptococcaceae	rs2370083	14	97526750	T	G	-0.084	0.018	4.25666e-06	0.001	20.86
family	Streptococcaceae	rs2952251	8	10143164	G	A	-0.064	0.013	3.72237e-07	0.002	25.53
family	Streptococcaceae	rs35344081	16	991253	A	G	0.061	0.013	2.63845e-06	0.001	22.07
family	Streptococcaceae	rs57646748	4	37452858	A	G	-0.088	0.02	7.88359e-06	0.001	19.61
family	Streptococcaceae	rs6806351	3	132058723	C	T	-0.062	0.014	6.93793e-06	0.001	20.81
family	Streptococcaceae	rs77968078	1	240441766	A	G	-0.099	0.022	7.9334e-06	0.001	19.51
family	Streptococcaceae	rs7916711	10	28588269	G	A	0.096	0.022	6.32732e-06	0.001	19.84
family	Streptococcaceae	rs957755	7	46778653	G	T	-0.064	0.014	7.4151e-06	0.001	20.27
family	Veillonellaceae	rs111810795	14	102897930	T	C	-0.087	0.018	1.72927e-06	0.001	23.06
family	Veillonellaceae	rs114889439	13	61597625	G	A	-0.254	0.054	6.19028e-06	0.007	22.15
family	Veillonellaceae	rs12186441	5	132646303	A	G	0.208	0.045	4.52857e-06	0.004	21
family	Veillonellaceae	rs12668619	7	21637810	G	A	0.055	0.012	2.57364e-06	0.001	22.09
family	Veillonellaceae	rs12741784	1	50088819	T	C	-0.062	0.012	1.28494e-07	0.002	27.15
family	Veillonellaceae	rs1442060	4	46366067	A	G	-0.051	0.011	4.50675e-06	0.001	21.01
family	Veillonellaceae	rs1693340	18	30208691	C	T	0.082	0.018	9.25271e-06	0.001	20.14
family	Veillonellaceae	rs2175069	4	23317124	G	A	-0.053	0.011	4.63558e-06	0.001	21.02
family	Veillonellaceae	rs2561116	5	38348199	G	T	-0.084	0.019	7.88518e-06	0.001	19.96
family	Veillonellaceae	rs2585520	13	78785141	T	G	-0.09	0.02	5.26922e-06	0.001	20.38
family	Veillonellaceae	rs4263802	8	138319508	A	G	0.051	0.011	7.45003e-06	0.001	19.65
family	Veillonellaceae	rs4461038	15	78546996	G	A	-0.055	0.012	3.73474e-06	0.001	21.58
family	Veillonellaceae	rs4797169	18	462180	C	T	0.059	0.013	4.49346e-06	0.001	20.99
family	Veillonellaceae	rs61264131	6	139188534	C	A	0.202	0.046	6.74544e-06	0.006	18.98
family	Veillonellaceae	rs6692542	1	244391618	G	A	0.053	0.012	8.67975e-06	0.001	20.42
family	Veillonellaceae	rs6909981	6	75534152	T	C	-0.064	0.014	5.47618e-06	0.001	20.3
family	Veillonellaceae	rs79535861	13	38326692	C	A	0.101	0.021	1.57687e-06	0.002	23.64
family	Veillonellaceae	rs9345168	6	92380922	A	C	0.051	0.011	8.48887e-06	0.001	20.2
family	Verrucomicrobiaceae	rs111862613	12	130309670	C	T	0.091	0.02	3.73127e-06	0.002	21.25
family	Verrucomicrobiaceae	rs117107102	18	49473635	G	A	0.205	0.043	2.91821e-06	0.005	22.48
family	Verrucomicrobiaceae	rs11729256	4	95027272	C	T	0.075	0.015	6.7309e-07	0.002	24.92
family	Verrucomicrobiaceae	rs12908520	15	97570657	A	G	0.062	0.013	2.15138e-06	0.002	22.35
family	Verrucomicrobiaceae	rs2602429	16	81063149	T	C	0.075	0.016	2.69939e-06	0.002	22.78
family	Verrucomicrobiaceae	rs4242783	10	5064327	A	G	0.069	0.015	2.75444e-06	0.002	21.7
family	Verrucomicrobiaceae	rs4936098	11	130280667	G	A	0.065	0.014	1.12929e-06	0.002	22.77
family	Verrucomicrobiaceae	rs61779207	1	41074472	A	G	-0.076	0.017	6.63029e-06	0.002	20.46
family	Verrucomicrobiaceae	rs74542928	4	100544188	C	T	0.112	0.024	1.64613e-06	0.002	22.49
family	Verrucomicrobiaceae	rs9349825	6	56341481	G	A	-0.07	0.015	2.51287e-06	0.002	22.91
family	Verrucomicrobiaceae	rs941682	20	31867840	A	G	-0.063	0.014	9.58114e-06	0.002	19.29
family	Victivallaceae	rs11671100	19	711637	C	A	-0.16	0.035	4.08042e-06	0.006	20.96
family	Victivallaceae	rs11764871	7	146808977	T	G	0.127	0.026	7.49289e-07	0.006	24.53
family	Victivallaceae	rs2944282	7	57589803	C	T	-0.124	0.026	1.56601e-06	0.007	23.34
family	Victivallaceae	rs34962571	12	131103256	C	A	-0.187	0.042	6.24824e-06	0.006	19.95
family	Victivallaceae	rs4396289	11	9316730	T	C	-0.153	0.029	1.53782e-07	0.007	28.08
family	Victivallaceae	rs61702987	2	31211657	C	T	0.146	0.03	3.07921e-06	0.006	23.51
family	Victivallaceae	rs62570196	9	111086170	T	C	-0.246	0.048	2.69852e-07	0.008	25.94
family	Victivallaceae	rs6545794	2	60484909	G	A	-0.198	0.041	5.97005e-07	0.006	23.2
family	Victivallaceae	rs7077363	10	95286954	A	G	0.149	0.032	2.83376e-06	0.006	21.88
family	Victivallaceae	rs7314815	12	102525047	A	G	0.101	0.023	6.40086e-06	0.005	20.07
family	Victivallaceae	rs7627405	3	9968555	T	C	-0.134	0.03	8.1942e-06	0.006	19.8
genus	Actinomyces	rs2715439	15	99492313	T	C	0.075	0.016	6.27e-06	0.003	20.52
genus	Actinomyces	rs34583783	6	67207371	T	G	0.127	0.027	4.48529e-06	0.003	22.23
genus	Actinomyces	rs35011108	6	133007480	G	A	0.233	0.051	6.33832e-06	0.006	20.63
genus	Actinomyces	rs4073240	6	169224781	A	G	0.075	0.017	7.94274e-06	0.003	20.06
genus	Actinomyces	rs4146653	10	4782841	A	G	0.099	0.021	4.49647e-06	0.003	21.15
genus	Actinomyces	rs71315246	3	101352439	G	A	-0.097	0.022	9.82978e-06	0.003	19.56
genus	Actinomyces	rs7915461	10	127532121	C	T	0.188	0.04	5.91984e-06	0.004	21.85
genus	Adlercreutzia	rs11604400	11	98386085	T	C	-0.103	0.023	9.74463e-06	0.002	19.06
genus	Adlercreutzia	rs13231526	7	48844151	A	C	0.143	0.031	4.81355e-06	0.003	21.12
genus	Adlercreutzia	rs2717140	18	75009770	T	C	-0.119	0.025	2.04594e-06	0.003	22.54
genus	Adlercreutzia	rs55719207	3	105355971	A	G	-0.07	0.016	9.60505e-06	0.002	19.57
genus	Adlercreutzia	rs6664405	1	69444163	C	T	-0.095	0.021	5.23422e-06	0.003	20.45
genus	Adlercreutzia	rs7680684	4	171281359	T	C	-0.083	0.017	9.76904e-07	0.003	24.36
genus	Adlercreutzia	rs9490822	6	123909083	T	C	-0.073	0.016	2.54421e-06	0.003	22.22
genus	Adlercreutzia	rs9915817	17	48864179	C	T	0.075	0.017	8.21673e-06	0.002	19.81
genus	Akkermansia	rs111862613	12	130309670	C	T	0.091	0.02	3.39236e-06	0.002	21.45
genus	Akkermansia	rs117107102	18	49473635	G	A	0.204	0.043	3.01139e-06	0.004	22.42
genus	Akkermansia	rs11729256	4	95027272	C	T	0.075	0.015	6.58393e-07	0.002	24.97
genus	Akkermansia	rs12908520	15	97570657	A	G	0.062	0.013	2.26482e-06	0.002	22.25
genus	Akkermansia	rs2602429	16	81063149	T	C	0.075	0.016	2.71569e-06	0.002	22.77
genus	Akkermansia	rs4242783	10	5064327	A	G	0.069	0.015	2.99799e-06	0.002	21.53
genus	Akkermansia	rs4936098	11	130280667	G	A	0.065	0.014	1.10359e-06	0.002	22.81
genus	Akkermansia	rs61779207	1	41074472	A	G	-0.076	0.017	6.32116e-06	0.002	20.55
genus	Akkermansia	rs74542928	4	100544188	C	T	0.113	0.024	1.4802e-06	0.002	22.69
genus	Akkermansia	rs9349825	6	56341481	G	A	-0.07	0.015	2.59886e-06	0.002	22.85
genus	Akkermansia	rs941682	20	31867840	A	G	-0.063	0.014	9.17126e-06	0.002	19.38
genus	Alistipes	rs1107244	13	38057357	A	G	0.076	0.017	3.59059e-06	0.001	19.63
genus	Alistipes	rs11769002	7	62443498	A	G	-0.053	0.011	1.44962e-06	0.001	23.37
genus	Alistipes	rs11958296	5	177755179	G	A	-0.098	0.022	9.29574e-06	0.001	20.21
genus	Alistipes	rs12990744	2	178000949	T	C	-0.078	0.017	8.20725e-06	0.001	20.15
genus	Alistipes	rs1689282	9	14080129	C	A	-0.052	0.011	5.27578e-06	0.001	20.83
genus	Alistipes	rs2290844	10	127787142	T	C	0.081	0.019	9.10135e-06	0.001	18.04
genus	Alistipes	rs2450745	8	144428720	C	A	-0.081	0.018	7.11836e-06	0.001	19
genus	Alistipes	rs2875322	11	130887552	C	T	-0.058	0.013	8.77703e-06	0.001	19.54
genus	Alistipes	rs34417064	17	52776479	G	A	-0.048	0.011	7.00749e-06	0.001	20.34
genus	Alistipes	rs4810359	20	41191335	G	A	-0.065	0.015	7.49669e-06	0.001	19.92
genus	Alistipes	rs7129639	11	17511427	A	C	-0.052	0.011	1.78422e-06	0.001	22.95
genus	Alistipes	rs8130320	21	40580258	G	A	-0.049	0.011	4.83612e-06	0.001	20.9
genus	Allisonella	rs1901739	5	114286707	G	T	0.116	0.025	3.58801e-06	0.007	21.67
genus	Allisonella	rs35110698	12	28018998	C	T	-0.146	0.032	5.72322e-06	0.006	20.78
genus	Allisonella	rs35778461	9	100150556	T	C	0.147	0.03	1.2063e-06	0.008	24.34
genus	Allisonella	rs594561	11	88632972	T	C	0.112	0.025	9.41103e-06	0.006	19.87
genus	Allisonella	rs602075	9	79110160	G	A	0.169	0.03	3.56575e-08	0.01	32.35
genus	Allisonella	rs6742198	2	33607071	A	G	0.149	0.032	3.34514e-06	0.007	22.2
genus	Allisonella	rs76904847	7	137968010	A	G	0.149	0.033	6.08751e-06	0.006	19.66
genus	Allisonella	rs7898615	10	122413451	G	T	0.168	0.037	8.87277e-06	0.006	20.2
genus	Alloprevotella	rs2154444	21	36053643	G	T	0.138	0.031	8.36755e-06	0.007	20
genus	Alloprevotella	rs34619204	21	40993008	A	G	-0.156	0.034	8.8419e-06	0.007	20.51
genus	Alloprevotella	rs4364940	1	234126516	G	A	0.126	0.028	8.58353e-06	0.007	20.05
genus	Alloprevotella	rs4680035	3	152805600	G	A	-0.12	0.026	4.99052e-06	0.007	21.24
genus	Alloprevotella	rs58212166	4	189076705	G	A	-0.162	0.036	7.93614e-06	0.007	20.21
genus	Anaerofilum	rs10794359	11	1051715	C	T	-0.095	0.02	2.23496e-06	0.005	22.59
genus	Anaerofilum	rs1563175	2	3838940	C	A	0.092	0.02	5.53848e-06	0.004	20.88
genus	Anaerofilum	rs17012738	2	76698142	G	T	0.09	0.02	7.24168e-06	0.004	20.35
genus	Anaerofilum	rs17096874	14	30991358	T	C	-0.126	0.027	2.8603e-06	0.004	22.06
genus	Anaerofilum	rs4244069	12	67167461	A	G	-0.147	0.033	9.81202e-06	0.004	20.19
genus	Anaerofilum	rs4506496	1	247145690	A	G	0.103	0.021	1.4866e-06	0.005	23.45
genus	Anaerofilum	rs712981	3	129686434	C	A	0.101	0.02	6.83115e-07	0.005	24.65
genus	Anaerofilum	rs79598899	2	191139151	T	C	0.183	0.036	3.74728e-07	0.006	26.1
genus	Anaerofilum	rs816292	12	117811409	C	T	-0.113	0.022	2.64038e-07	0.005	26.28
genus	Anaerofilum	rs9299345	9	104339812	C	T	-0.136	0.03	8.04309e-06	0.004	20.34
genus	Anaerostipes	rs10502061	11	105615253	G	A	0.084	0.019	7.93539e-06	0.001	18.94
genus	Anaerostipes	rs2014785	3	171100102	C	T	0.052	0.011	4.68061e-06	0.001	21.12
genus	Anaerostipes	rs2396460	2	228018671	C	T	-0.051	0.011	2.91088e-06	0.001	21.89
genus	Anaerostipes	rs2804244	10	117383184	G	A	-0.053	0.011	2.04051e-06	0.001	22.88
genus	Anaerostipes	rs3900776	9	13525082	A	G	-0.11	0.024	2.74765e-06	0.001	21.67
genus	Anaerostipes	rs60983350	17	2850737	A	G	-0.054	0.012	4.42054e-06	0.001	21.45
genus	Anaerostipes	rs62157625	2	142774333	C	T	0.089	0.019	1.44909e-06	0.001	22.78
genus	Anaerostipes	rs62215703	21	25873624	A	G	0.064	0.014	1.9777e-06	0.001	22.26
genus	Anaerostipes	rs6474958	9	1582701	G	A	-0.05	0.011	6.74483e-06	0.001	19.93
genus	Anaerostipes	rs6726833	2	39351569	A	C	-0.088	0.019	3.32217e-06	0.001	21.46
genus	Anaerostipes	rs6854026	4	169690814	C	T	-0.051	0.011	3.19578e-06	0.001	21.73
genus	Anaerostipes	rs7193624	16	77574020	T	C	0.075	0.015	5.35482e-07	0.001	24.8
genus	Anaerostipes	rs78735375	19	1497547	C	A	-0.137	0.031	5.33384e-06	0.002	20.26
genus	Anaerotruncus	rs10150232	14	30418008	G	A	0.057	0.012	6.67667e-06	0.001	20.62
genus	Anaerotruncus	rs11018566	11	89040226	G	A	-0.156	0.037	6.13709e-06	0.003	18.27
genus	Anaerotruncus	rs115414803	4	88163243	C	A	-0.144	0.032	6.83473e-06	0.002	20.66
genus	Anaerotruncus	rs1272208	9	78630894	T	G	-0.061	0.013	4.27982e-06	0.001	22.2
genus	Anaerotruncus	rs1431492	3	150855371	T	C	-0.065	0.015	7.35565e-06	0.001	20.07
genus	Anaerotruncus	rs17734739	2	211663702	C	T	0.066	0.015	7.42772e-06	0.001	19.6
genus	Anaerotruncus	rs34449434	12	76523655	C	A	-0.05	0.011	9.85065e-06	0.001	19.21
genus	Anaerotruncus	rs4669806	2	12200752	T	G	0.058	0.012	2.4206e-06	0.001	21.96
genus	Anaerotruncus	rs6494922	15	33459867	G	A	0.09	0.02	6.62362e-06	0.001	19.94
genus	Anaerotruncus	rs6563550	13	38058413	C	T	0.088	0.018	2.34517e-07	0.001	24.63
genus	Anaerotruncus	rs7155595	14	77502546	A	C	0.054	0.012	7.54982e-06	0.001	20.57
genus	Anaerotruncus	rs8005030	14	30607199	T	C	0.055	0.012	2.28298e-06	0.001	22.13
genus	Anaerotruncus	rs9347879	6	165015261	C	T	0.051	0.011	4.22333e-06	0.001	20.99
genus	Bacteroides	rs11585893	1	10644351	G	A	-0.074	0.015	1.79511e-06	0.001	25.17
genus	Bacteroides	rs13207588	6	41519430	G	A	-0.059	0.013	7.48504e-06	0.001	20.36
genus	Bacteroides	rs1340391	1	102960989	C	T	-0.059	0.013	6.7301e-06	0.001	20.04
genus	Bacteroides	rs17619981	19	24342250	G	T	0.088	0.019	2.68683e-06	0.001	22.19
genus	Bacteroides	rs2023437	14	22045949	C	T	-0.078	0.017	5.01824e-06	0.001	21.78
genus	Bacteroides	rs66710942	3	77215327	T	C	0.049	0.011	5.86259e-06	0.001	20.64
genus	Bacteroides	rs6795673	3	10593224	T	C	0.054	0.011	3.37909e-07	0.001	26.18
genus	Bacteroides	rs9507307	13	24910476	T	C	0.06	0.013	2.1271e-06	0.001	21.91
genus	Barnesiella	rs11155559	6	148601905	C	T	0.096	0.021	8.91914e-06	0.002	20.15
genus	Barnesiella	rs12909713	15	87145913	T	C	-0.055	0.012	4.94527e-06	0.001	21.05
genus	Barnesiella	rs13242616	7	122021518	C	T	-0.058	0.012	2.29017e-06	0.002	22.46
genus	Barnesiella	rs199035	6	23435415	A	G	0.056	0.012	3.00294e-06	0.002	21.84
genus	Barnesiella	rs2276875	4	5730954	G	A	-0.07	0.014	4.65027e-07	0.002	24.96
genus	Barnesiella	rs2428166	6	110831148	A	G	-0.166	0.034	8.50874e-07	0.003	24.17
genus	Barnesiella	rs35177866	3	181589155	G	A	0.092	0.019	2.94763e-06	0.002	23.26
genus	Barnesiella	rs62251337	3	44327429	G	A	-0.069	0.015	4.24161e-06	0.002	21.38
genus	Barnesiella	rs72684847	4	102616869	C	T	-0.114	0.025	6.76169e-06	0.002	20.29
genus	Barnesiella	rs76181748	8	105458416	T	C	-0.078	0.017	6.7766e-06	0.001	20.57
genus	Barnesiella	rs77455852	5	54107036	G	T	-0.089	0.02	3.16354e-06	0.002	20.77
genus	Barnesiella	rs79795328	4	114546595	G	A	-0.082	0.018	4.23302e-06	0.002	21.52
genus	Bifidobacterium	rs12022129	1	207003374	A	G	0.062	0.014	7.99643e-06	0.001	19.87
genus	Bifidobacterium	rs2491158	10	126089703	A	G	0.071	0.016	8.04716e-06	0.001	19.88
genus	Bifidobacterium	rs2686790	7	48090746	C	T	0.071	0.016	7.49893e-06	0.001	20.06
genus	Bifidobacterium	rs540489	17	72897722	G	T	-0.064	0.014	5.19458e-06	0.001	21.12
genus	Bifidobacterium	rs55888705	4	1517826	G	A	0.055	0.012	6.67019e-06	0.001	20.34
genus	Bifidobacterium	rs56108664	5	537890	C	T	0.073	0.016	2.4402e-06	0.002	21.36
genus	Bifidobacterium	rs5746486	22	18354272	C	T	-0.054	0.012	8.99955e-06	0.001	19.7
genus	Bifidobacterium	rs62181700	2	189805784	A	G	-0.062	0.013	2.17246e-06	0.002	22.66
genus	Bifidobacterium	rs7322849	13	112859829	C	T	0.112	0.02	1.08368e-08	0.002	31.03
genus	Bifidobacterium	rs75344046	21	31861790	T	C	0.232	0.051	4.86354e-06	0.005	21.08
genus	Bifidobacterium	rs857444	6	14617591	T	C	0.056	0.012	3.57097e-06	0.001	21.2
genus	Bilophila	rs11069458	13	102402685	C	T	-0.068	0.016	7.71547e-06	0.001	19.29
genus	Bilophila	rs1241171	1	103299921	A	G	-0.069	0.015	4.24037e-06	0.002	21.28
genus	Bilophila	rs1571225	9	4940871	T	C	0.083	0.017	1.12289e-06	0.002	23.48
genus	Bilophila	rs1969927	12	100786847	A	G	0.056	0.013	9.0722e-06	0.002	19.78
genus	Bilophila	rs2728491	7	47211732	T	G	-0.063	0.014	6.33255e-06	0.002	20.24
genus	Bilophila	rs3827020	20	61980991	T	C	0.077	0.016	1.78875e-06	0.002	22.76
genus	Bilophila	rs4798126	18	3765773	A	G	0.073	0.017	7.14662e-06	0.001	19.03
genus	Bilophila	rs542415	15	50011554	C	T	-0.061	0.013	4.70948e-06	0.002	21.14
genus	Bilophila	rs60178956	8	90878338	A	G	-0.062	0.014	8.05619e-06	0.002	19.5
genus	Bilophila	rs6793291	3	194419531	A	C	0.113	0.024	3.1132e-06	0.002	21.76
genus	Bilophila	rs72676854	8	109990939	C	T	0.123	0.027	5.62268e-06	0.002	21
genus	Bilophila	rs7802841	7	138583840	A	C	0.067	0.014	1.76952e-06	0.002	23.68
genus	Bilophila	rs9899990	17	9121579	G	A	-0.103	0.023	9.06691e-06	0.002	19.28
genus	Blautia	rs11149971	16	77238810	T	C	0.118	0.023	1.03934e-06	0.002	25.28
genus	Blautia	rs115043014	1	175757311	A	G	-0.207	0.044	5.186e-06	0.004	22.05
genus	Blautia	rs117001700	7	68396262	C	T	0.196	0.044	8.83912e-06	0.004	19.82
genus	Blautia	rs12453000	17	16895873	T	C	0.063	0.013	1.26117e-06	0.001	23.14
genus	Blautia	rs16892041	6	9298640	C	T	-0.062	0.014	8.82028e-06	0.001	19.28
genus	Blautia	rs2788271	1	219117743	G	T	-0.058	0.013	7.16388e-06	0.001	18.59
genus	Blautia	rs3005511	6	74605806	G	A	0.05	0.011	6.18905e-06	0.001	20.46
genus	Blautia	rs4926264	19	13420917	C	T	0.083	0.018	5.10293e-06	0.001	21.48
genus	Blautia	rs67794373	7	124210039	T	C	0.06	0.012	1.00003e-06	0.001	23.76
genus	Blautia	rs682885	11	87805911	G	A	-0.049	0.011	4.4908e-06	0.001	21.12
genus	Blautia	rs72973581	19	1043103	G	A	0.125	0.027	1.73934e-06	0.002	22.24
genus	Blautia	rs7860714	9	1866537	G	A	-0.05	0.011	4.09147e-06	0.001	20.9
genus	Butyricicoccus	rs10084203	2	191304149	G	A	0.055	0.012	8.58646e-06	0.001	19.79
genus	Butyricicoccus	rs12034718	1	67379595	G	A	0.07	0.016	9.57686e-06	0.001	19.64
genus	Butyricicoccus	rs12585793	13	27018240	C	T	-0.262	0.056	5.79191e-06	0.007	21.54
genus	Butyricicoccus	rs2017189	4	7460153	T	G	-0.051	0.011	3.87256e-06	0.001	21.15
genus	Butyricicoccus	rs4962426	10	126908208	T	G	0.061	0.014	7.3849e-06	0.001	20.4
genus	Butyricicoccus	rs56221232	2	153453410	C	T	0.083	0.017	7.6194e-07	0.001	24.46
genus	Butyricicoccus	rs62478070	7	157688150	G	T	0.224	0.049	5.9377e-06	0.005	20.48
genus	Butyricicoccus	rs7322368	13	100213990	C	T	0.082	0.018	5.5178e-06	0.001	19.83
genus	Butyricimonas	rs11228830	11	56664962	G	A	0.135	0.03	6.55162e-06	0.002	20.54
genus	Butyricimonas	rs113054641	21	16550389	A	G	-0.145	0.027	1.73694e-07	0.003	27.84
genus	Butyricimonas	rs12304031	12	129438771	A	G	-0.086	0.02	6.70067e-06	0.002	19.21
genus	Butyricimonas	rs12458763	18	34091618	C	A	0.122	0.027	6.36646e-06	0.002	20.49
genus	Butyricimonas	rs1862649	16	22172866	A	G	0.113	0.025	4.76256e-06	0.002	20.77
genus	Butyricimonas	rs2114713	15	80528373	T	G	0.063	0.014	6.87713e-06	0.002	20.36
genus	Butyricimonas	rs62130338	19	49162501	A	G	-0.073	0.016	3.8981e-06	0.002	21.41
genus	Butyricimonas	rs62390301	5	159867647	C	T	-0.087	0.017	7.41905e-07	0.002	24.91
genus	Butyricimonas	rs7083431	10	72711156	C	A	0.07	0.014	8.8546e-07	0.002	23.72
genus	Butyricimonas	rs71428626	2	83093264	T	G	-0.133	0.029	4.80413e-06	0.002	21.1
genus	Butyricimonas	rs72814525	10	72443070	G	A	0.066	0.015	8.24599e-06	0.002	19.66
genus	Butyricimonas	rs78453362	3	78740009	G	A	-0.149	0.033	4.0581e-06	0.003	20.88
genus	Butyricimonas	rs9657374	8	4834406	T	C	0.068	0.015	4.50359e-06	0.002	21.1
genus	Butyrivibrio	rs1007475	6	148403405	T	G	0.118	0.026	7.92312e-06	0.006	20.41
genus	Butyrivibrio	rs11761679	7	150596929	C	T	0.155	0.032	2.20231e-06	0.007	23.16
genus	Butyrivibrio	rs142855850	10	22587900	G	A	0.205	0.046	6.85543e-06	0.006	20.1
genus	Butyrivibrio	rs16934069	9	119693164	C	T	-0.134	0.03	8.8591e-06	0.006	19.95
genus	Butyrivibrio	rs16941336	17	20575697	T	C	0.127	0.027	1.53182e-06	0.006	22.63
genus	Butyrivibrio	rs17163238	5	128976021	A	G	0.141	0.031	5.51196e-06	0.006	20.79
genus	Butyrivibrio	rs4537857	13	27292666	C	T	-0.125	0.026	1.80192e-06	0.007	22.78
genus	Butyrivibrio	rs486484	20	811507	G	A	-0.108	0.024	6.61084e-06	0.006	20.37
genus	Butyrivibrio	rs4928024	3	54288503	G	A	-0.175	0.039	8.18641e-06	0.006	20.13
genus	Butyrivibrio	rs72723662	14	76065563	T	C	0.224	0.045	7.86241e-07	0.008	24.85
genus	Butyrivibrio	rs74622183	14	34150977	G	A	-0.201	0.043	2.45748e-06	0.006	22.03
genus	Butyrivibrio	rs77356209	18	10267733	C	T	0.217	0.048	6.6643e-06	0.006	20.12
genus	Butyrivibrio	rs7752361	6	111780705	G	A	-0.119	0.024	7.69113e-07	0.007	24.67
genus	Butyrivibrio	rs7763512	6	21960091	A	G	0.12	0.025	3.10655e-06	0.007	22.36
genus	Butyrivibrio	rs9349693	6	53939724	G	A	0.118	0.026	5.54958e-06	0.006	20.6
genus	CandidatusSoleaferrea	rs10090365	8	138638199	G	A	-0.083	0.018	4.17309e-06	0.003	21.25
genus	CandidatusSoleaferrea	rs10809135	9	10611282	C	T	0.083	0.018	5.47174e-06	0.003	20.94
genus	CandidatusSoleaferrea	rs36155147	7	352368	T	C	0.105	0.024	5.41138e-06	0.003	18.96
genus	CandidatusSoleaferrea	rs4294381	1	224688107	C	T	0.112	0.023	1.3685e-06	0.004	23.41
genus	CandidatusSoleaferrea	rs4678258	3	137945192	C	T	0.099	0.022	5.53183e-06	0.003	20.9
genus	CandidatusSoleaferrea	rs6489992	12	115352769	G	A	-0.084	0.019	7.88786e-06	0.003	20.19
genus	CandidatusSoleaferrea	rs7400877	14	76403542	C	T	-0.095	0.021	9.29448e-06	0.003	19.97
genus	CandidatusSoleaferrea	rs9973954	2	19885907	G	A	0.089	0.02	5.94796e-06	0.003	20.84
genus	Catenibacterium	rs12404911	1	240118443	T	C	0.141	0.03	2.79891e-06	0.007	21.39
genus	Catenibacterium	rs212393	6	159485742	A	G	-0.135	0.029	3.62489e-06	0.007	22.32
genus	Catenibacterium	rs73128290	7	57364320	G	A	0.13	0.028	4.29372e-06	0.006	20.77
genus	Catenibacterium	rs7742829	6	105089665	T	C	0.114	0.025	5.60729e-06	0.006	20.64
genus	ChristensenellaceaeR.7group	rs10461257	4	156131004	G	A	-0.055	0.012	6.50746e-06	0.001	20.44
genus	ChristensenellaceaeR.7group	rs17081797	18	67555560	G	A	-0.09	0.02	3.34031e-06	0.001	19.6
genus	ChristensenellaceaeR.7group	rs62132810	19	49279227	G	A	-0.083	0.018	5.66711e-06	0.001	21.29
genus	ChristensenellaceaeR.7group	rs62190261	2	230943099	C	A	0.096	0.021	8.74023e-06	0.001	19.92
genus	ChristensenellaceaeR.7group	rs62467127	7	118096925	T	C	0.114	0.025	3.25362e-06	0.002	20.5
genus	ChristensenellaceaeR.7group	rs73952017	18	1779609	T	C	-0.086	0.019	8.45769e-06	0.001	19.68
genus	ChristensenellaceaeR.7group	rs78521377	10	126448374	T	C	0.125	0.027	5.60674e-06	0.002	20.69
genus	ChristensenellaceaeR.7group	rs892686	9	83043376	G	A	0.051	0.011	3.96861e-06	0.001	21.31
genus	Clostridiuminnocuumgroup	rs10506058	12	30268485	G	A	0.1	0.022	8.92443e-06	0.005	20.17
genus	Clostridiuminnocuumgroup	rs1942371	18	69274308	A	G	-0.158	0.034	4.06337e-06	0.005	21.33
genus	Clostridiuminnocuumgroup	rs40656	5	9368158	T	C	0.143	0.031	8.6152e-06	0.005	21.03
genus	Clostridiuminnocuumgroup	rs4869133	5	95717619	A	G	-0.181	0.041	7.24455e-06	0.005	19.44
genus	Clostridiuminnocuumgroup	rs61267978	18	6348227	C	T	0.147	0.032	5.58513e-06	0.005	21
genus	Clostridiuminnocuumgroup	rs6577484	1	8419420	A	G	0.16	0.036	8.40602e-06	0.005	19.75
genus	Clostridiuminnocuumgroup	rs6890185	5	71186626	C	T	0.113	0.023	1.12244e-06	0.006	23.66
genus	Clostridiuminnocuumgroup	rs77845139	15	59704208	G	A	-0.115	0.026	8.40622e-06	0.005	19.98
genus	Clostridiumsensustricto1	rs11264403	1	155676492	A	G	-0.139	0.033	7.75544e-06	0.002	17.28
genus	Clostridiumsensustricto1	rs116847295	12	43485015	T	C	0.11	0.025	4.58118e-06	0.002	19.99
genus	Clostridiumsensustricto1	rs12341505	9	136710881	A	G	0.081	0.018	4.82174e-06	0.001	20.26
genus	Clostridiumsensustricto1	rs2795528	10	43270264	A	G	-0.184	0.039	2.7204e-06	0.003	22.08
genus	Clostridiumsensustricto1	rs2817172	1	3041519	T	C	0.058	0.012	2.76655e-06	0.002	21.81
genus	Clostridiumsensustricto1	rs550843	6	165722832	C	T	-0.078	0.017	2.05071e-06	0.002	21.42
genus	Collinsella	rs10890671	11	107123199	C	T	-0.054	0.012	6.52136e-06	0.001	20.44
genus	Collinsella	rs11597285	10	8589813	T	G	-0.054	0.012	9.37615e-06	0.001	19.91
genus	Collinsella	rs1496626	19	31760841	C	T	-0.072	0.016	6.78175e-06	0.001	19.98
genus	Collinsella	rs149807560	19	56526640	A	C	-0.104	0.024	7.0987e-06	0.001	19.54
genus	Collinsella	rs2103510	21	29355467	A	G	0.079	0.017	2.42474e-06	0.002	21.86
genus	Collinsella	rs62448871	7	24465024	A	C	-0.054	0.012	6.78253e-06	0.001	20.16
genus	Collinsella	rs73052258	2	195739311	A	G	0.093	0.02	1.7158e-06	0.001	21.06
genus	Collinsella	rs75672793	4	149818294	G	A	-0.109	0.024	6.13549e-06	0.002	20.5
genus	Collinsella	rs9541268	13	68610061	A	C	0.096	0.02	8.79419e-07	0.002	23.65
genus	Coprobacter	rs11532348	12	98289796	T	C	-0.104	0.023	5.71184e-06	0.003	20.99
genus	Coprobacter	rs12684609	9	137784868	C	T	0.101	0.022	6.10177e-06	0.003	20.93
genus	Coprobacter	rs12996055	2	137223458	C	A	0.092	0.021	8.07639e-06	0.003	19.37
genus	Coprobacter	rs143662916	11	103549974	T	C	0.253	0.054	3.07252e-06	0.007	21.97
genus	Coprobacter	rs189356	20	57574851	A	G	0.078	0.017	6.26291e-06	0.003	20.64
genus	Coprobacter	rs213863	6	97234939	T	C	-0.089	0.019	2.34883e-06	0.003	22.19
genus	Coprobacter	rs28402691	4	96389240	C	T	0.111	0.025	9.55668e-06	0.003	19.41
genus	Coprobacter	rs305411	1	88233128	G	A	0.129	0.026	1.00906e-06	0.004	23.86
genus	Coprobacter	rs3828477	3	46483717	T	G	-0.091	0.02	2.88974e-06	0.003	21.72
genus	Coprobacter	rs72821405	6	4714797	C	T	-0.147	0.032	4.7576e-06	0.003	21.2
genus	Coprobacter	rs74919520	2	32242452	A	G	0.126	0.028	5.76326e-06	0.003	20.69
genus	Coprococcus1	rs1010560	1	30400301	A	C	0.058	0.012	1.95915e-06	0.001	22.35
genus	Coprococcus1	rs12794898	11	124554061	T	G	0.09	0.02	4.91531e-06	0.001	20.98
genus	Coprococcus1	rs1519491	2	22079770	C	T	0.05	0.011	8.95283e-06	0.001	19.32
genus	Coprococcus1	rs1576241	6	72529277	G	A	-0.051	0.011	3.32862e-06	0.001	21.71
genus	Coprococcus1	rs1762123	6	150288094	T	C	-0.089	0.02	8.01468e-06	0.001	20.16
genus	Coprococcus1	rs2907920	19	2600717	G	A	0.056	0.013	7.65327e-06	0.001	19.58
genus	Coprococcus1	rs4277593	20	4319420	A	G	-0.059	0.011	1.13969e-07	0.002	28.39
genus	Coprococcus1	rs56405618	4	174468316	G	A	-0.09	0.019	1.57195e-06	0.001	23.09
genus	Coprococcus1	rs73031725	11	134622282	C	T	0.168	0.036	1.97917e-06	0.003	22.25
genus	Coprococcus1	rs73167075	3	165693143	C	T	0.057	0.013	8.56864e-06	0.001	20.18
genus	Coprococcus1	rs74101919	1	95424321	C	T	-0.072	0.014	1.03291e-06	0.001	24.7
genus	Coprococcus1	rs946513	10	15913820	T	C	0.206	0.046	8.61855e-06	0.005	20.02
genus	Coprococcus2	rs10070053	5	34794789	G	A	0.059	0.014	7.64883e-06	0.002	19.27
genus	Coprococcus2	rs12634070	3	180544880	C	T	0.074	0.016	9.95104e-06	0.002	19.94
genus	Coprococcus2	rs2482516	9	25554068	T	C	0.075	0.016	4.72333e-06	0.002	21
genus	Coprococcus2	rs35890118	10	129715759	G	A	-0.067	0.015	8.25962e-06	0.002	20.3
genus	Coprococcus2	rs61823518	1	223688236	C	A	-0.096	0.022	6.68258e-06	0.002	19.61
genus	Coprococcus2	rs6677933	1	112139008	T	C	-0.08	0.016	1.18501e-06	0.002	23.99
genus	Coprococcus2	rs72680320	4	131125786	C	T	-0.065	0.014	2.27115e-06	0.002	21.76
genus	Coprococcus2	rs9426473	1	4210455	G	A	0.073	0.016	6.30687e-06	0.002	20.24
genus	Coprococcus3	rs10810043	9	13799809	G	A	0.052	0.012	9.27424e-06	0.001	19.77
genus	Coprococcus3	rs11077359	17	76343961	C	T	-0.065	0.015	9.63598e-06	0.001	18.8
genus	Coprococcus3	rs11080344	17	26104511	T	C	0.052	0.011	4.78692e-06	0.001	20.9
genus	Coprococcus3	rs13247359	7	76357726	A	G	0.051	0.011	7.32611e-06	0.001	20.52
genus	Coprococcus3	rs178271	22	21331556	C	T	0.145	0.029	7.81088e-07	0.002	24.37
genus	Coprococcus3	rs4575475	14	99141751	A	G	0.062	0.014	7.04284e-06	0.001	20.21
genus	Coprococcus3	rs7521171	1	149998497	A	G	-0.06	0.013	4.32242e-06	0.001	21.28
genus	Coprococcus3	rs8100692	19	40032132	C	T	0.058	0.011	4.16459e-07	0.002	25.89
genus	DefluviitaleaceaeUCG011	rs112893842	9	8786663	C	T	0.114	0.023	1.44535e-06	0.003	23.89
genus	DefluviitaleaceaeUCG011	rs1582238	1	118723685	C	T	0.081	0.017	1.56775e-06	0.003	23.16
genus	DefluviitaleaceaeUCG011	rs2892880	4	120741726	A	G	0.082	0.018	6.82881e-06	0.002	20.25
genus	DefluviitaleaceaeUCG011	rs4344384	10	66407366	T	G	0.072	0.016	4.83238e-06	0.003	20.98
genus	DefluviitaleaceaeUCG011	rs4677103	3	72207794	G	A	0.098	0.02	9.59557e-07	0.003	24.57
genus	DefluviitaleaceaeUCG011	rs55658617	21	41811003	C	T	0.174	0.036	2.15292e-06	0.003	23.17
genus	DefluviitaleaceaeUCG011	rs72731813	4	147414743	T	C	-0.147	0.029	4.33116e-07	0.003	25.16
genus	DefluviitaleaceaeUCG011	rs9608282	22	24804081	G	T	0.143	0.03	2.52045e-06	0.003	22.73
genus	DefluviitaleaceaeUCG011	rs9725395	1	85205632	G	A	-0.138	0.03	3.51921e-06	0.003	21.91
genus	Desulfovibrio	rs12031543	1	68664315	C	T	-0.127	0.028	6.54764e-06	0.002	20.35
genus	Desulfovibrio	rs13066142	3	67478973	A	G	0.119	0.025	3.78665e-06	0.002	22.55
genus	Desulfovibrio	rs16863365	2	198089911	G	A	0.109	0.023	1.7945e-06	0.003	23.23
genus	Desulfovibrio	rs2032031	10	130170270	G	A	-0.065	0.015	9.14277e-06	0.002	19.4
genus	Desulfovibrio	rs2590913	13	64264446	A	G	0.154	0.034	6.65421e-06	0.003	20.72
genus	Desulfovibrio	rs2853179	8	105462047	T	C	0.081	0.017	2.42439e-06	0.002	21.71
genus	Desulfovibrio	rs4797774	18	13447995	A	G	0.213	0.047	5.64315e-06	0.006	20.44
genus	Desulfovibrio	rs6580353	5	139410687	C	T	0.077	0.017	4.93857e-06	0.002	20.63
genus	Desulfovibrio	rs72647089	8	57972916	G	T	-0.107	0.024	8.29763e-06	0.002	19.83
genus	Desulfovibrio	rs7729080	5	52653978	A	C	-0.07	0.016	9.95869e-06	0.002	19.86
genus	Dialister	rs10138457	14	102458052	C	T	-0.113	0.026	7.88122e-06	0.002	18.63
genus	Dialister	rs10938938	4	23294359	A	G	-0.077	0.017	7.37063e-06	0.002	20.48
genus	Dialister	rs11071887	15	32955095	C	T	0.066	0.015	5.91407e-06	0.002	20.49
genus	Dialister	rs11166701	8	138295725	A	G	-0.066	0.013	5.50746e-07	0.002	24.69
genus	Dialister	rs2314294	16	9336862	C	T	0.087	0.019	8.07899e-06	0.002	19.98
genus	Dialister	rs2435610	7	150890034	C	A	0.065	0.014	5.93269e-06	0.002	20.39
genus	Dialister	rs4747450	10	23199653	A	C	0.067	0.015	5.83729e-06	0.002	20.49
genus	Dialister	rs4753063	11	92267129	A	G	-0.06	0.013	4.85684e-06	0.002	21.02
genus	Dialister	rs75416973	1	172809633	G	A	0.073	0.016	9.46091e-06	0.002	19.54
genus	Dialister	rs764177	3	45809449	A	C	-0.06	0.014	9.60772e-06	0.002	19.74
genus	Dialister	rs76680460	9	25447080	A	G	-0.161	0.036	8.19213e-06	0.003	19.59
genus	Dorea	rs11150408	16	81803497	G	T	0.049	0.011	7.05777e-06	0.001	20.04
genus	Dorea	rs12537781	7	154978183	C	T	-0.056	0.013	9.15137e-06	0.001	19.67
genus	Dorea	rs13279148	8	127905865	A	G	0.072	0.015	2.25283e-06	0.001	22.47
genus	Dorea	rs1899291	4	60992340	T	C	0.07	0.015	4.56686e-06	0.001	21.52
genus	Dorea	rs3005511	6	74605806	G	A	0.052	0.011	5.28702e-06	0.001	20.91
genus	Dorea	rs345219	3	6826520	G	T	-0.05	0.011	8.8006e-06	0.001	19.5
genus	Dorea	rs3752849	11	8729057	A	G	0.164	0.037	7.68057e-06	0.004	20.02
genus	Dorea	rs4793307	17	70733523	T	C	0.057	0.012	4.0069e-06	0.001	21.98
genus	Dorea	rs62503162	8	15768657	G	A	-0.097	0.019	7.46605e-07	0.002	25.11
genus	Dorea	rs73729431	6	25078050	T	C	-0.137	0.03	3.1674e-06	0.002	20.99
genus	Eggerthella	rs112205261	1	9136139	C	T	-0.189	0.04	3.34648e-06	0.004	21.83
genus	Eggerthella	rs13070736	3	20807454	C	A	-0.121	0.027	7.61915e-06	0.004	19.89
genus	Eggerthella	rs1784446	11	102461599	A	G	0.091	0.02	5.23136e-06	0.004	20.99
genus	Eggerthella	rs2223081	21	29778032	A	G	0.103	0.022	3.88889e-06	0.004	21.51
genus	Eggerthella	rs2240838	7	38335954	G	A	0.098	0.02	7.36205e-07	0.005	24.6
genus	Eggerthella	rs3851328	2	45453805	G	T	-0.108	0.024	4.17589e-06	0.004	20.75
genus	Eggerthella	rs6430926	2	141337454	T	C	0.088	0.02	8.37122e-06	0.004	19.91
genus	Eggerthella	rs67490567	15	65691324	C	T	0.108	0.025	8.94216e-06	0.004	19.53
genus	Eggerthella	rs76663501	20	55647869	T	C	0.175	0.038	4.82574e-06	0.004	21.44
genus	Eisenbergiella	rs11027642	11	24001840	T	C	0.129	0.028	4.91871e-06	0.004	20.5
genus	Eisenbergiella	rs11079158	17	53367641	C	T	0.101	0.023	7.34849e-06	0.004	19.91
genus	Eisenbergiella	rs11938607	4	189060431	C	T	0.098	0.022	8.2182e-06	0.004	20.38
genus	Eisenbergiella	rs12257723	10	109417101	C	A	-0.095	0.021	8.85121e-06	0.004	20.27
genus	Eisenbergiella	rs12710729	2	19973210	A	C	0.089	0.02	9.8441e-06	0.004	20.13
genus	Eisenbergiella	rs13258851	8	55330814	G	A	0.137	0.03	7.74648e-06	0.004	20.56
genus	Eisenbergiella	rs1508033	15	53375201	C	A	0.092	0.02	3.22889e-06	0.004	21.86
genus	Eisenbergiella	rs1553971	3	111419486	G	T	0.121	0.026	5.26837e-06	0.004	21.14
genus	Eisenbergiella	rs2683098	15	36178565	T	C	0.107	0.023	2.2375e-06	0.004	22.71
genus	Eisenbergiella	rs3812426	8	50822676	A	G	0.106	0.022	2.71687e-06	0.004	22.54
genus	Eisenbergiella	rs4462860	21	21610254	A	G	0.094	0.02	4.16221e-06	0.004	21.8
genus	Enterorhabdus	rs10098492	8	113109756	C	T	0.132	0.029	6.40572e-06	0.003	20.29
genus	Enterorhabdus	rs114731706	2	19611953	G	T	0.182	0.038	2.17342e-06	0.004	22.73
genus	Enterorhabdus	rs2051957	7	89709883	T	C	0.084	0.019	8.89859e-06	0.003	19.72
genus	Enterorhabdus	rs3017103	11	62174193	G	A	0.098	0.021	2.94044e-06	0.003	22.02
genus	Enterorhabdus	rs73331712	12	69515102	C	T	0.262	0.055	4.84923e-06	0.007	22.57
genus	Enterorhabdus	rs77655283	2	236439879	A	G	0.133	0.03	5.88042e-06	0.003	19.87
genus	Erysipelatoclostridium	rs1434153	2	34595533	A	G	-0.068	0.015	6.85295e-06	0.002	20.16
genus	Erysipelatoclostridium	rs16936671	10	36394609	T	C	-0.097	0.022	6.04309e-06	0.002	19.73
genus	Erysipelatoclostridium	rs17804233	5	77815056	C	T	-0.066	0.014	4.58605e-06	0.002	21.13
genus	Erysipelatoclostridium	rs2901723	11	36871523	A	C	0.064	0.014	8.79469e-06	0.002	19.75
genus	Erysipelatoclostridium	rs340991	5	34892042	G	A	-0.074	0.016	3.74942e-06	0.002	21.71
genus	Erysipelatoclostridium	rs3804326	6	24292185	G	A	0.141	0.034	9.85273e-06	0.003	17.69
genus	Erysipelatoclostridium	rs45480394	19	55857777	G	T	-0.069	0.015	7.66155e-06	0.002	20.48
genus	Erysipelatoclostridium	rs4697572	4	25446787	G	A	-0.081	0.016	7.5935e-07	0.003	24.63
genus	Erysipelatoclostridium	rs58236560	11	121876913	T	G	-0.111	0.023	2.1612e-06	0.002	22.48
genus	Erysipelatoclostridium	rs61806970	1	167818597	T	C	0.143	0.032	9.0941e-06	0.002	19.75
genus	Erysipelatoclostridium	rs622418	9	90586043	G	A	-0.067	0.014	3.68156e-06	0.002	21.75
genus	Erysipelatoclostridium	rs6474512	8	38780606	C	A	0.067	0.014	3.01546e-06	0.002	21.9
genus	Erysipelatoclostridium	rs710230	1	42333631	C	T	0.143	0.028	6.3312e-07	0.003	25.94
genus	Erysipelatoclostridium	rs7221249	17	10177708	G	A	0.084	0.014	4.30951e-09	0.004	34.61
genus	Erysipelatoclostridium	rs9590927	13	46372065	A	G	-0.065	0.014	6.39042e-06	0.002	20.27
genus	ErysipelotrichaceaeUCG003	rs10164067	18	46614602	G	T	-0.103	0.021	1.13086e-06	0.002	23.63
genus	ErysipelotrichaceaeUCG003	rs11666127	19	57828980	G	A	-0.072	0.016	7.90414e-06	0.001	19.86
genus	ErysipelotrichaceaeUCG003	rs11994308	8	91660344	T	C	0.115	0.024	1.32563e-06	0.002	22.65
genus	ErysipelotrichaceaeUCG003	rs12251396	10	873148	G	A	-0.071	0.016	9.51839e-06	0.001	19.74
genus	ErysipelotrichaceaeUCG003	rs17798136	7	33684926	A	G	0.159	0.035	3.23598e-06	0.003	20.86
genus	ErysipelotrichaceaeUCG003	rs28568391	10	125628540	G	A	-0.058	0.012	6.41953e-07	0.002	24.18
genus	ErysipelotrichaceaeUCG003	rs4758231	11	7765096	T	G	-0.055	0.012	6.54912e-06	0.001	20.44
genus	ErysipelotrichaceaeUCG003	rs59068084	4	113256737	G	T	0.056	0.012	3.11742e-06	0.002	22.07
genus	ErysipelotrichaceaeUCG003	rs59104037	18	43034126	G	A	-0.095	0.02	4.48256e-06	0.001	21.58
genus	ErysipelotrichaceaeUCG003	rs62403464	6	24220160	C	T	-0.073	0.016	3.43738e-06	0.001	21.85
genus	ErysipelotrichaceaeUCG003	rs6875357	5	32345671	T	C	0.166	0.035	6.69637e-06	0.003	21.92
genus	ErysipelotrichaceaeUCG003	rs73074432	7	20554814	T	C	0.072	0.016	9.9902e-06	0.001	19.27
genus	ErysipelotrichaceaeUCG003	rs74988980	16	80167277	A	G	-0.133	0.035	8.64276e-06	0.002	14.58
genus	ErysipelotrichaceaeUCG003	rs75949021	2	175403951	C	T	-0.17	0.037	3.57507e-06	0.003	20.55
genus	ErysipelotrichaceaeUCG003	rs76502207	15	86522244	C	T	0.145	0.029	6.41121e-07	0.002	24.95
genus	ErysipelotrichaceaeUCG003	rs8053479	16	4076830	G	A	-0.084	0.019	5.83413e-06	0.001	20.2
genus	Escherichia.Shigella	rs112767262	16	3750623	C	T	0.073	0.016	8.20636e-06	0.002	20.07
genus	Escherichia.Shigella	rs113127095	13	23253392	G	A	0.151	0.032	3.33349e-06	0.003	21.79
genus	Escherichia.Shigella	rs113513883	7	140678199	G	A	0.172	0.038	5.27716e-06	0.003	20.5
genus	Escherichia.Shigella	rs1154904	11	134774845	G	A	-0.061	0.013	3.03751e-06	0.002	22.04
genus	Escherichia.Shigella	rs118526	5	79863544	A	C	-0.059	0.014	7.99566e-06	0.002	19.1
genus	Escherichia.Shigella	rs2798105	1	48961903	G	A	-0.101	0.022	8.24501e-06	0.002	20.63
genus	Escherichia.Shigella	rs4731451	7	128054100	A	G	-0.061	0.014	7.4731e-06	0.002	20.36
genus	Escherichia.Shigella	rs57024273	2	236515155	C	T	0.063	0.014	9.70464e-06	0.002	20.02
genus	Escherichia.Shigella	rs592299	9	136179347	C	T	-0.059	0.013	4.76927e-06	0.002	20.9
genus	Escherichia.Shigella	rs73208162	21	39324484	G	A	-0.119	0.025	2.19391e-06	0.002	23.06
genus	Eubacteriumbrachygroup	rs112617308	10	94185213	C	T	-0.171	0.036	2.38033e-06	0.006	22.17
genus	Eubacteriumbrachygroup	rs12151423	2	218237281	G	A	0.101	0.023	9.2705e-06	0.005	19.86
genus	Eubacteriumbrachygroup	rs13139592	4	144665178	C	T	-0.146	0.033	7.96753e-06	0.005	19.9
genus	Eubacteriumbrachygroup	rs1384962	14	23060552	G	A	0.121	0.027	6.99292e-06	0.005	20.6
genus	Eubacteriumbrachygroup	rs2913110	10	22892667	T	C	0.105	0.023	4.55806e-06	0.005	20.99
genus	Eubacteriumbrachygroup	rs4862235	4	184628931	A	G	0.105	0.023	3.73143e-06	0.005	21.54
genus	Eubacteriumbrachygroup	rs62348779	5	17460096	C	T	-0.201	0.043	3.78122e-06	0.006	21.65
genus	Eubacteriumbrachygroup	rs6591893	11	80236833	A	G	0.108	0.024	7.34344e-06	0.005	20.27
genus	Eubacteriumbrachygroup	rs720439	22	48190598	G	A	-0.112	0.025	7.02827e-06	0.005	19.83
genus	Eubacteriumbrachygroup	rs73199919	4	6856564	C	T	-0.237	0.053	8.15524e-06	0.007	19.84
genus	Eubacteriumcoprostanoligenesgroup	rs1020520	7	33603146	G	T	-0.059	0.013	8.88975e-06	0.001	19.74
genus	Eubacteriumcoprostanoligenesgroup	rs10444197	10	2215931	G	A	-0.051	0.011	5.98464e-06	0.001	19.87
genus	Eubacteriumcoprostanoligenesgroup	rs11052069	12	32713919	C	T	0.048	0.011	9.37949e-06	0.001	19.63
genus	Eubacteriumcoprostanoligenesgroup	rs11720857	3	113794507	T	C	0.063	0.014	9.26255e-06	0.001	19.06
genus	Eubacteriumcoprostanoligenesgroup	rs12906958	15	36911598	T	C	-0.053	0.012	4.34803e-06	0.001	21.15
genus	Eubacteriumcoprostanoligenesgroup	rs17159861	7	31085162	T	C	0.096	0.017	1.03787e-08	0.002	32.65
genus	Eubacteriumcoprostanoligenesgroup	rs2644213	10	84506096	A	G	0.054	0.012	9.85638e-06	0.001	19.75
genus	Eubacteriumcoprostanoligenesgroup	rs4076415	15	86440997	G	T	0.052	0.011	1.98974e-06	0.001	21.81
genus	Eubacteriumcoprostanoligenesgroup	rs62024432	15	97869293	T	C	-0.077	0.017	7.50207e-06	0.001	20
genus	Eubacteriumcoprostanoligenesgroup	rs6762473	3	127139574	A	C	0.052	0.011	4.26113e-06	0.001	21.55
genus	Eubacteriumcoprostanoligenesgroup	rs76898927	3	81595477	A	G	0.123	0.027	4.78979e-06	0.002	21.34
genus	Eubacteriumcoprostanoligenesgroup	rs9648214	7	16380806	C	T	-0.083	0.016	2.5203e-07	0.001	25.44
genus	Eubacteriumeligensgroup	rs182318	11	31098691	A	G	-0.082	0.02	8.39837e-06	0.001	17.78
genus	Eubacteriumeligensgroup	rs2200429	13	107563458	G	A	-0.089	0.02	5.29721e-06	0.001	20.05
genus	Eubacteriumeligensgroup	rs265534	10	83092007	G	T	-0.056	0.012	2.26758e-06	0.001	22.02
genus	Eubacteriumeligensgroup	rs4583233	16	81820486	C	A	0.067	0.013	2.83852e-07	0.002	27.36
genus	Eubacteriumeligensgroup	rs56080211	2	110260993	T	C	0.123	0.028	9.1429e-06	0.002	18.95
genus	Eubacteriumeligensgroup	rs6923695	6	70956815	G	T	0.103	0.023	4.87406e-06	0.002	20.24
genus	Eubacteriumfissicatenagroup	rs10147907	14	89484373	G	T	0.172	0.04	8.27246e-06	0.005	18.91
genus	Eubacteriumfissicatenagroup	rs11818408	10	96758467	A	G	0.106	0.024	8.20015e-06	0.006	19.92
genus	Eubacteriumfissicatenagroup	rs11876297	18	45753272	C	T	0.131	0.028	2.66556e-06	0.006	21.77
genus	Eubacteriumfissicatenagroup	rs151257695	7	73043561	G	A	0.21	0.045	3.09681e-06	0.006	21.2
genus	Eubacteriumfissicatenagroup	rs1768152	3	39604954	C	T	0.139	0.032	8.70054e-06	0.005	19.45
genus	Eubacteriumfissicatenagroup	rs2733072	8	5433699	A	G	0.11	0.023	1.49089e-06	0.006	23.05
genus	Eubacteriumfissicatenagroup	rs3771393	2	71145246	T	C	0.131	0.027	7.37909e-07	0.006	24.06
genus	Eubacteriumfissicatenagroup	rs6934739	6	39940437	G	A	0.111	0.025	9.75326e-06	0.005	19.43
genus	Eubacteriumfissicatenagroup	rs7104872	11	115165111	A	G	0.139	0.029	2.7315e-06	0.006	22.54
genus	Eubacteriumhalliigroup	rs10501370	11	58040621	T	C	-0.116	0.025	5.41918e-06	0.002	20.95
genus	Eubacteriumhalliigroup	rs10798999	1	34308917	T	C	0.06	0.013	2.60558e-06	0.001	22.53
genus	Eubacteriumhalliigroup	rs117748144	11	11771637	C	T	-0.127	0.029	7.86002e-06	0.002	19.43
genus	Eubacteriumhalliigroup	rs13116360	4	111885431	C	T	0.154	0.03	2.94487e-07	0.003	26.89
genus	Eubacteriumhalliigroup	rs17074066	4	183709536	C	T	-0.081	0.019	9.34905e-06	0.001	18.49
genus	Eubacteriumhalliigroup	rs17474256	1	104524676	A	G	0.081	0.018	9.45445e-06	0.001	19.29
genus	Eubacteriumhalliigroup	rs281379	19	49214274	G	A	-0.05	0.011	9.32796e-06	0.001	19.84
genus	Eubacteriumhalliigroup	rs28584818	3	64664456	G	A	0.126	0.027	4.43235e-06	0.002	22.04
genus	Eubacteriumhalliigroup	rs60254196	7	148856720	G	A	-0.052	0.011	2.69672e-06	0.001	21.84
genus	Eubacteriumhalliigroup	rs630939	18	48384463	T	C	-0.051	0.011	9.15759e-06	0.001	19.8
genus	Eubacteriumhalliigroup	rs6550770	3	23663416	C	T	-0.198	0.044	4.823e-06	0.005	19.94
genus	Eubacteriumhalliigroup	rs74018587	15	62014160	T	C	0.209	0.044	3.70257e-06	0.007	22.72
genus	Eubacteriumhalliigroup	rs78056098	11	123789877	T	G	-0.051	0.011	8.28818e-06	0.001	19.89
genus	Eubacteriumhalliigroup	rs949971	3	110283389	G	T	-0.054	0.012	3.29002e-06	0.001	21.64
genus	Eubacteriumnodatumgroup	rs10263623	7	64894137	T	C	0.193	0.044	8.90706e-06	0.006	19.41
genus	Eubacteriumnodatumgroup	rs10458299	7	135052348	C	T	-0.188	0.042	8.36714e-06	0.006	20
genus	Eubacteriumnodatumgroup	rs11006576	10	61322015	G	A	-0.11	0.025	7.98664e-06	0.006	20.05
genus	Eubacteriumnodatumgroup	rs113893692	9	28245518	T	C	-0.185	0.04	5.75702e-06	0.007	21.02
genus	Eubacteriumnodatumgroup	rs34297067	14	52185888	G	A	-0.187	0.034	6.59784e-08	0.009	29.94
genus	Eubacteriumnodatumgroup	rs61841040	10	9659749	T	G	0.161	0.034	3.56141e-06	0.007	22.09
genus	Eubacteriumnodatumgroup	rs6818880	4	94712747	G	A	-0.11	0.025	7.8254e-06	0.006	20.02
genus	Eubacteriumnodatumgroup	rs77910827	9	96597985	T	C	0.202	0.041	9.05381e-07	0.007	23.79
genus	Eubacteriumnodatumgroup	rs7827125	8	4954912	T	C	0.122	0.027	7.17355e-06	0.006	20.3
genus	Eubacteriumnodatumgroup	rs7880204	1	171060821	C	T	-0.125	0.028	6.83884e-06	0.006	20.75
genus	Eubacteriumnodatumgroup	rs9425984	1	34529736	C	T	-0.13	0.029	7.20681e-06	0.006	19.83
genus	Eubacteriumoxidoreducensgroup	rs12129908	1	195064019	A	C	0.089	0.02	5.79516e-06	0.004	20.28
genus	Eubacteriumoxidoreducensgroup	rs12423772	12	94515340	T	G	0.141	0.03	2.62925e-06	0.004	22.83
genus	Eubacteriumoxidoreducensgroup	rs2973294	4	37526679	T	G	0.092	0.02	2.38836e-06	0.004	22.32
genus	Eubacteriumoxidoreducensgroup	rs34561138	16	86480355	A	G	0.216	0.046	2.51163e-06	0.005	22.08
genus	Eubacteriumoxidoreducensgroup	rs440215	5	106882394	T	C	0.093	0.02	1.65407e-06	0.004	22.8
genus	Eubacteriumrectalegroup	rs10248854	7	121281238	A	C	-0.053	0.011	4.20676e-06	0.001	21.64
genus	Eubacteriumrectalegroup	rs10797540	1	234530370	G	A	0.05	0.011	3.53384e-06	0.001	21.55
genus	Eubacteriumrectalegroup	rs143694765	1	116082909	C	T	0.087	0.02	9.75369e-06	0.001	19.35
genus	Eubacteriumrectalegroup	rs2884897	11	8129537	G	A	-0.129	0.029	6.44426e-06	0.002	20.03
genus	Eubacteriumrectalegroup	rs314726	2	125553155	C	T	0.053	0.011	1.37967e-06	0.001	23.33
genus	Eubacteriumrectalegroup	rs35398954	15	93006765	G	A	-0.09	0.017	5.39945e-07	0.002	26.65
genus	Eubacteriumrectalegroup	rs59427698	9	129425745	G	A	-0.058	0.013	5.36906e-06	0.001	19.38
genus	Eubacteriumrectalegroup	rs62547233	9	92013419	G	A	0.054	0.012	9.8982e-06	0.001	19.91
genus	Eubacteriumruminantiumgroup	rs10131724	14	52219066	C	A	-0.2	0.041	2.38663e-06	0.005	23.22
genus	Eubacteriumruminantiumgroup	rs10923018	1	88523399	A	G	0.073	0.016	6.79541e-06	0.003	20.37
genus	Eubacteriumruminantiumgroup	rs11637981	15	61289622	T	G	-0.073	0.016	5.43671e-06	0.003	20.73
genus	Eubacteriumruminantiumgroup	rs13025464	2	201610645	C	T	-0.074	0.016	6.96842e-06	0.003	20.25
genus	Eubacteriumruminantiumgroup	rs139749	22	25303055	T	C	-0.085	0.017	8.58845e-07	0.003	24.21
genus	Eubacteriumruminantiumgroup	rs16891896	5	33897589	A	G	-0.175	0.039	2.3812e-06	0.004	20.02
genus	Eubacteriumruminantiumgroup	rs17519472	12	30360954	T	C	0.108	0.023	4.70356e-06	0.003	21.22
genus	Eubacteriumruminantiumgroup	rs209813	6	11953633	A	G	-0.103	0.024	9.23146e-06	0.003	19.16
genus	Eubacteriumruminantiumgroup	rs2116427	5	121182996	G	A	0.091	0.018	4.67364e-07	0.003	24.98
genus	Eubacteriumruminantiumgroup	rs2229917	9	130980937	G	A	0.154	0.032	2.15894e-06	0.003	22.46
genus	Eubacteriumruminantiumgroup	rs2418654	2	71247578	T	C	-0.075	0.017	6.17247e-06	0.003	20.38
genus	Eubacteriumruminantiumgroup	rs2817174	1	3044181	T	C	-0.073	0.016	7.8696e-06	0.003	20.12
genus	Eubacteriumruminantiumgroup	rs57340348	6	130030114	C	T	-0.098	0.021	4.93278e-06	0.003	21.3
genus	Eubacteriumruminantiumgroup	rs606117	9	2539358	G	A	0.083	0.018	4.81639e-06	0.003	21.29
genus	Eubacteriumruminantiumgroup	rs6676699	1	197978281	T	G	-0.089	0.02	6.37979e-06	0.003	20.43
genus	Eubacteriumruminantiumgroup	rs7000472	8	138626268	G	A	-0.076	0.017	4.06848e-06	0.003	21.28
genus	Eubacteriumruminantiumgroup	rs72836424	10	129037453	T	C	-0.14	0.03	2.62125e-06	0.003	21.62
genus	Eubacteriumruminantiumgroup	rs73139629	12	63306003	C	A	-0.115	0.025	5.36199e-06	0.003	21.55
genus	Eubacteriumventriosumgroup	rs11617697	13	98785900	G	A	-0.143	0.029	7.21757e-07	0.002	25.08
genus	Eubacteriumventriosumgroup	rs12964517	18	22460785	A	G	0.059	0.012	2.07499e-06	0.001	22.62
genus	Eubacteriumventriosumgroup	rs13082419	3	107736434	T	C	-0.072	0.016	9.55987e-06	0.001	19.66
genus	Eubacteriumventriosumgroup	rs16884680	8	114445055	T	G	-0.091	0.019	1.73969e-06	0.001	22.31
genus	Eubacteriumventriosumgroup	rs35179274	14	51960625	T	C	-0.063	0.014	5.75792e-06	0.001	20.7
genus	Eubacteriumventriosumgroup	rs3809430	14	44975510	C	T	-0.055	0.012	3.55317e-06	0.001	21.42
genus	Eubacteriumventriosumgroup	rs57199565	3	190223732	C	T	0.078	0.016	7.97037e-07	0.002	23.89
genus	Eubacteriumventriosumgroup	rs66746423	1	109398264	T	C	0.075	0.016	6.11142e-06	0.001	20.75
genus	Eubacteriumventriosumgroup	rs6704822	2	203661779	G	A	0.074	0.017	6.6223e-06	0.001	19.66
genus	Eubacteriumventriosumgroup	rs72783037	16	60348381	A	C	0.066	0.014	6.54762e-06	0.001	21.01
genus	Eubacteriumventriosumgroup	rs73615400	20	50140919	C	T	-0.096	0.019	9.53613e-07	0.002	24.44
genus	Eubacteriumventriosumgroup	rs73849225	4	126371814	C	T	0.098	0.022	5.20909e-06	0.001	18.91
genus	Eubacteriumventriosumgroup	rs78250280	1	147291928	A	G	0.075	0.016	3.35791e-06	0.001	20.8
genus	Eubacteriumventriosumgroup	rs876734	12	52423996	T	C	-0.062	0.013	2.88908e-06	0.001	21.79
genus	Eubacteriumventriosumgroup	rs9316536	13	51938576	G	T	-0.082	0.018	7.83519e-06	0.001	19.91
genus	Eubacteriumxylanophilumgroup	rs10140184	14	73181783	C	A	0.058	0.013	4.95862e-06	0.002	20.96
genus	Eubacteriumxylanophilumgroup	rs10917203	1	22627266	C	A	0.061	0.013	3.15155e-06	0.002	21.89
genus	Eubacteriumxylanophilumgroup	rs112176119	16	73696771	T	C	-0.113	0.025	3.32766e-06	0.002	21.31
genus	Eubacteriumxylanophilumgroup	rs13239072	7	43566344	A	G	0.069	0.014	1.81783e-06	0.002	23.19
genus	Eubacteriumxylanophilumgroup	rs17830032	20	57995506	A	G	-0.161	0.031	2.38893e-07	0.003	26.74
genus	Eubacteriumxylanophilumgroup	rs1999224	9	130498120	T	G	-0.095	0.02	3.75492e-06	0.002	21.75
genus	Eubacteriumxylanophilumgroup	rs2012708	16	84790559	G	A	0.057	0.013	6.5254e-06	0.002	20.4
genus	Eubacteriumxylanophilumgroup	rs2213117	11	131009660	G	T	0.088	0.019	4.21329e-06	0.002	21.56
genus	Eubacteriumxylanophilumgroup	rs75586835	4	87891938	G	A	-0.114	0.026	9.38708e-06	0.002	18.88
genus	Faecalibacterium	rs10927394	1	245267339	T	G	-0.232	0.051	7.01885e-06	0.006	20.54
genus	Faecalibacterium	rs114946999	2	37125235	T	C	-0.086	0.019	5.69574e-06	0.001	20.65
genus	Faecalibacterium	rs11776390	8	38593645	C	T	-0.078	0.017	6.39675e-06	0.001	20.79
genus	Faecalibacterium	rs1271565	14	64044097	T	C	-0.058	0.012	1.30169e-06	0.001	23.19
genus	Faecalibacterium	rs12753492	1	14201546	C	A	0.064	0.015	8.80273e-06	0.001	18.29
genus	Faecalibacterium	rs2835874	21	39027901	C	T	-0.087	0.02	7.54405e-06	0.001	19.44
genus	Faecalibacterium	rs6910935	6	131587157	G	A	0.135	0.028	1.37848e-06	0.002	23.7
genus	Faecalibacterium	rs75499067	16	6099863	T	C	0.228	0.047	1.76448e-06	0.005	23.89
genus	Faecalibacterium	rs79656633	1	111036827	C	T	0.146	0.032	8.13557e-06	0.002	20.32
genus	Faecalibacterium	rs9536330	13	53567017	C	T	-0.048	0.011	5.33258e-06	0.001	20.02
genus	FamilyXIIIAD3011group	rs11126423	2	74195551	T	C	0.09	0.02	5.91249e-06	0.002	21.22
genus	FamilyXIIIAD3011group	rs11736617	4	38917830	A	G	-0.076	0.017	9.02048e-06	0.001	19.47
genus	FamilyXIIIAD3011group	rs12812672	12	18127597	C	T	-0.096	0.021	2.55807e-06	0.002	21.27
genus	FamilyXIIIAD3011group	rs149302	5	14159925	C	T	-0.065	0.014	7.4818e-06	0.001	20.32
genus	FamilyXIIIAD3011group	rs16840310	1	240694163	G	A	-0.061	0.012	6.75113e-07	0.002	24.78
genus	FamilyXIIIAD3011group	rs16940167	15	58683697	T	C	0.073	0.016	3.90837e-06	0.001	20.99
genus	FamilyXIIIAD3011group	rs17156849	7	28603985	A	G	-0.113	0.025	4.19171e-06	0.002	21.18
genus	FamilyXIIIAD3011group	rs62029761	16	16006242	G	A	0.129	0.028	3.89083e-06	0.002	21.76
genus	FamilyXIIIAD3011group	rs62200412	20	4618639	T	C	-0.08	0.016	5.80219e-07	0.002	23.89
genus	FamilyXIIIAD3011group	rs72730932	1	192019835	A	C	-0.09	0.018	6.88766e-07	0.002	25.79
genus	FamilyXIIIAD3011group	rs739451	9	136678954	T	C	0.065	0.015	7.8781e-06	0.001	19.38
genus	FamilyXIIIAD3011group	rs9276029	6	32695336	G	A	-0.081	0.019	8.92766e-06	0.001	19.09
genus	FamilyXIIIAD3011group	rs9837139	3	29811865	G	A	0.108	0.024	8.70808e-06	0.001	19.99
genus	FamilyXIIIUCG001	rs112362903	17	33761027	G	A	-0.149	0.033	7.8777e-06	0.002	20
genus	FamilyXIIIUCG001	rs12049454	1	85228325	C	T	-0.065	0.013	1.17378e-06	0.002	23.31
genus	FamilyXIIIUCG001	rs1426266	3	188224096	C	T	-0.067	0.014	1.24935e-06	0.002	23.54
genus	FamilyXIIIUCG001	rs3842897	1	183503664	A	G	-0.113	0.024	5.19705e-06	0.002	21.53
genus	FamilyXIIIUCG001	rs62414802	6	76598635	T	C	-0.061	0.013	4.29181e-06	0.002	20.67
genus	FamilyXIIIUCG001	rs7119679	11	94681786	A	G	-0.081	0.017	3.52494e-06	0.002	21.43
genus	FamilyXIIIUCG001	rs76463770	3	45479090	G	A	0.193	0.042	3.77476e-06	0.004	21.15
genus	FamilyXIIIUCG001	rs8076666	17	78223817	G	A	0.089	0.02	8.0183e-06	0.002	20.03
genus	Flavonifractor	rs114873521	5	168218403	T	C	-0.13	0.029	7.12522e-06	0.002	19.56
genus	Flavonifractor	rs11811696	1	237351354	C	T	-0.116	0.024	2.07346e-06	0.002	23.19
genus	Flavonifractor	rs12030302	1	77887835	G	A	-0.069	0.014	5.6084e-07	0.002	25.36
genus	Flavonifractor	rs34066017	11	44849689	G	A	0.076	0.016	1.52086e-06	0.002	22.87
genus	Flavonifractor	rs806808	10	32381186	C	T	0.067	0.014	1.17972e-06	0.002	23.87
genus	Fusicatenibacter	rs10439674	21	42681392	G	A	-0.057	0.013	7.68485e-06	0.001	19.36
genus	Fusicatenibacter	rs167879	20	55937366	T	C	-0.066	0.015	5.86893e-06	0.001	19.65
genus	Fusicatenibacter	rs1864685	17	70721782	C	A	-0.049	0.011	4.96161e-06	0.001	20.95
genus	Fusicatenibacter	rs2025938	10	112177119	A	G	-0.097	0.021	2.98832e-06	0.001	22.17
genus	Fusicatenibacter	rs206581	18	10370596	G	A	-0.057	0.013	8.95756e-06	0.001	19.75
genus	Fusicatenibacter	rs2132128	8	15360718	A	G	-0.077	0.016	1.07686e-06	0.001	23.17
genus	Fusicatenibacter	rs3303	10	120447429	C	T	-0.095	0.02	3.93891e-06	0.001	21.84
genus	Fusicatenibacter	rs4378146	1	24927625	C	A	-0.062	0.013	7.20451e-07	0.001	24.24
genus	Fusicatenibacter	rs60254196	7	148856720	G	A	-0.049	0.011	5.46739e-06	0.001	20.27
genus	Fusicatenibacter	rs62187631	2	226649570	C	T	-0.071	0.016	4.54526e-06	0.001	19.91
genus	Fusicatenibacter	rs62353480	5	29595000	G	A	-0.07	0.015	1.56768e-06	0.001	23.21
genus	Fusicatenibacter	rs6515626	20	25257001	A	G	0.142	0.031	7.28654e-06	0.003	20.38
genus	Fusicatenibacter	rs704418	3	64252803	C	T	0.074	0.015	7.77428e-07	0.001	23.93
genus	Fusicatenibacter	rs73103914	12	58658311	G	A	-0.06	0.013	8.29563e-06	0.001	19.73
genus	Fusicatenibacter	rs792108	2	5532793	C	T	-0.051	0.011	8.49535e-06	0.001	19.94
genus	Fusicatenibacter	rs8028026	15	88353215	G	A	-0.079	0.018	8.0633e-06	0.001	19.26
genus	Fusicatenibacter	rs8063430	16	73821805	C	T	-0.104	0.022	4.9289e-06	0.001	21.92
genus	Fusicatenibacter	rs9905659	17	70697344	A	G	-0.062	0.014	7.30993e-06	0.001	20.35
genus	Gordonibacter	rs13412653	2	30158494	C	A	0.108	0.024	8.61141e-06	0.005	20.22
genus	Gordonibacter	rs16955299	17	52957210	A	G	-0.196	0.043	6.37019e-06	0.006	20.52
genus	Gordonibacter	rs322296	7	136937189	A	G	0.179	0.038	4.02422e-06	0.006	22.43
genus	Gordonibacter	rs35042269	4	8142607	A	C	-0.18	0.04	8.10852e-06	0.006	19.97
genus	Gordonibacter	rs3765837	1	210628449	G	T	-0.191	0.043	7.16906e-06	0.005	19.34
genus	Gordonibacter	rs4596722	9	88787144	G	A	0.103	0.023	9.0568e-06	0.005	19.74
genus	Gordonibacter	rs71545975	7	47144505	G	A	-0.154	0.034	7.03944e-06	0.006	20.63
genus	Gordonibacter	rs72714787	4	136768501	A	C	0.181	0.038	1.42889e-06	0.006	23.13
genus	Gordonibacter	rs72939513	1	83136096	G	A	-0.214	0.049	7.98199e-06	0.006	19.01
genus	Gordonibacter	rs7294633	12	29024534	T	C	0.129	0.025	3.43763e-07	0.007	26.49
genus	Gordonibacter	rs768830	7	18970607	A	G	0.15	0.033	7.75583e-06	0.005	20.2
genus	Haemophilus	rs10781340	9	78752170	A	G	0.095	0.02	4.32266e-06	0.002	21.8
genus	Haemophilus	rs111582866	16	48742489	A	G	-0.124	0.026	1.27347e-06	0.003	22.81
genus	Haemophilus	rs35509	12	115493337	A	G	0.128	0.027	2.00952e-06	0.003	22.76
genus	Haemophilus	rs4822728	22	26891808	C	T	0.071	0.015	3.47849e-06	0.002	21.74
genus	Haemophilus	rs76022354	10	94306385	T	C	0.245	0.051	1.83031e-06	0.006	23.41
genus	Haemophilus	rs78909003	9	105650242	C	T	-0.246	0.05	1.66745e-06	0.007	23.87
genus	Haemophilus	rs9328464	6	8350917	C	T	0.072	0.015	1.42269e-06	0.003	23.61
genus	Haemophilus	rs9382510	6	55448491	T	C	-0.094	0.017	7.12051e-08	0.003	29.34
genus	Haemophilus	rs9895850	17	64535013	C	T	-0.193	0.042	2.1406e-06	0.005	21.43
genus	Holdemanella	rs12513188	4	71000791	A	G	0.09	0.02	4.6548e-06	0.003	21.42
genus	Holdemanella	rs17586763	13	50932063	C	T	-0.227	0.051	7.71949e-06	0.005	19.84
genus	Holdemanella	rs1926302	1	65153340	A	G	-0.108	0.023	7.50141e-06	0.003	21.76
genus	Holdemanella	rs34187114	8	138623633	A	C	-0.105	0.023	5.13495e-06	0.003	21.38
genus	Holdemanella	rs35228298	3	85392882	A	G	0.093	0.02	7.29849e-06	0.003	21.22
genus	Holdemanella	rs4541991	9	105004835	C	T	-0.093	0.019	2.10094e-06	0.003	22.74
genus	Holdemanella	rs607782	6	4148609	C	T	-0.085	0.017	7.19447e-07	0.003	24.51
genus	Holdemanella	rs62113381	19	7668225	C	T	-0.105	0.023	5.53879e-06	0.003	20.65
genus	Holdemanella	rs73011279	19	15020095	C	T	-0.096	0.02	1.36046e-06	0.003	23.27
genus	Holdemanella	rs75764681	10	4494630	C	T	-0.283	0.06	1.94273e-06	0.007	22.32
genus	Holdemanella	rs8113760	19	43851935	A	G	0.079	0.017	4.62395e-06	0.003	20.75
genus	Holdemania	rs10885477	10	115332413	C	T	-0.135	0.03	8.59833e-06	0.002	20.03
genus	Holdemania	rs11080063	17	26789271	A	G	-0.067	0.015	6.66887e-06	0.002	19.71
genus	Holdemania	rs111745969	15	93110222	G	A	0.121	0.027	3.70776e-06	0.002	20.61
genus	Holdemania	rs113593397	8	123973840	G	A	-0.129	0.028	9.35728e-06	0.003	20.82
genus	Holdemania	rs116500994	13	81685543	T	G	-0.138	0.029	2.34479e-06	0.003	21.98
genus	Holdemania	rs12701617	7	38292857	G	A	-0.066	0.015	9.51844e-06	0.002	19.54
genus	Holdemania	rs1867876	11	18768068	C	T	0.084	0.016	2.7388e-07	0.003	27
genus	Holdemania	rs4146507	5	106209093	T	C	0.079	0.018	7.22973e-06	0.002	20.16
genus	Holdemania	rs73139538	7	63323145	A	G	-0.149	0.033	7.77178e-06	0.003	20.59
genus	Holdemania	rs77293403	5	77388406	G	A	0.165	0.034	1.77466e-06	0.003	23.18
genus	Holdemania	rs80149660	10	129908282	T	C	-0.233	0.052	6.04217e-06	0.006	20.13
genus	Holdemania	rs9500080	6	105737322	T	C	0.093	0.018	4.08515e-07	0.003	26.83
genus	Holdemania	rs9529719	13	70856516	C	T	0.074	0.016	5.96669e-06	0.002	21.28
genus	Holdemania	rs967319	3	60615680	C	T	0.079	0.018	8.38155e-06	0.002	19.91
genus	Howardella	rs10048062	15	98476920	T	C	-0.147	0.034	8.58873e-06	0.005	19.16
genus	Howardella	rs12452946	17	17253288	G	A	-0.106	0.023	3.80393e-06	0.006	21.36
genus	Howardella	rs1484873	18	43206985	G	A	-0.228	0.046	2.55918e-06	0.007	24.16
genus	Howardella	rs17167098	7	133154356	A	G	-0.169	0.035	1.12323e-06	0.006	23.13
genus	Howardella	rs2154047	14	95452797	A	C	-0.193	0.042	9.97042e-06	0.006	21
genus	Howardella	rs36081916	7	93527414	C	T	-0.181	0.04	4.7004e-06	0.006	20.21
genus	Howardella	rs3791893	2	218819396	G	A	0.147	0.034	9.49716e-06	0.005	18.67
genus	Howardella	rs609430	4	169178315	G	T	-0.112	0.024	3.34484e-06	0.006	21.91
genus	Howardella	rs672217	18	60125134	A	G	0.164	0.035	3.52468e-06	0.006	21.98
genus	Hungatella	rs10044993	5	58424440	A	C	0.14	0.032	8.06668e-06	0.005	19.4
genus	Hungatella	rs13128780	4	166058998	C	T	-0.15	0.031	1.74998e-06	0.006	22.9
genus	Hungatella	rs13249325	8	14853525	G	T	-0.1	0.023	9.69162e-06	0.005	19.6
genus	Hungatella	rs17092615	14	95973619	A	G	0.152	0.034	7.37677e-06	0.005	20.29
genus	Hungatella	rs72759041	15	89577376	T	G	-0.126	0.028	3.86095e-06	0.005	19.93
genus	Intestinibacter	rs10805326	4	14324623	A	G	0.078	0.014	3.54544e-08	0.002	30.8
genus	Intestinibacter	rs11109097	12	97928437	T	C	0.062	0.014	5.49484e-06	0.002	20.3
genus	Intestinibacter	rs118030283	16	5993076	A	G	-0.152	0.032	2.67439e-06	0.002	21.89
genus	Intestinibacter	rs16938435	9	21502923	C	T	-0.112	0.024	1.80097e-06	0.002	22.7
genus	Intestinibacter	rs2098844	11	127703160	T	C	-0.058	0.013	6.78879e-06	0.002	20.07
genus	Intestinibacter	rs2702387	4	179361262	G	A	0.061	0.013	4.25994e-06	0.002	21.2
genus	Intestinibacter	rs4327025	15	92446683	A	G	-0.081	0.015	1.64326e-07	0.002	27.54
genus	Intestinibacter	rs447950	5	148846426	G	A	0.063	0.014	5.63911e-06	0.002	21.14
genus	Intestinibacter	rs478972	11	125663184	C	T	-0.143	0.03	1.81991e-06	0.002	23.06
genus	Intestinibacter	rs6062862	20	61325223	G	A	0.092	0.02	6.67984e-06	0.002	20.4
genus	Intestinibacter	rs62430350	6	170918194	C	T	0.151	0.035	6.84229e-06	0.002	18.48
genus	Intestinibacter	rs68093214	3	70657785	T	C	0.066	0.015	9.25769e-06	0.002	19.52
genus	Intestinibacter	rs6875660	5	159686256	T	C	0.089	0.019	3.05781e-06	0.002	21.09
genus	Intestinibacter	rs893394	2	20054971	A	G	0.058	0.013	7.85038e-06	0.002	19.91
genus	Intestinibacter	rs9348442	6	10303945	T	C	0.099	0.022	6.25936e-06	0.002	19.98
genus	Intestinimonas	rs10262702	7	66890843	C	T	0.092	0.019	2.06073e-06	0.002	22.19
genus	Intestinimonas	rs11258178	10	13124513	G	A	0.066	0.013	6.98195e-07	0.002	24.26
genus	Intestinimonas	rs12226153	11	94364293	G	A	-0.151	0.031	5.12171e-07	0.003	24.24
genus	Intestinimonas	rs17067892	8	3763540	T	C	0.107	0.025	6.37926e-06	0.002	18.38
genus	Intestinimonas	rs1859797	7	22007303	A	G	0.06	0.013	4.12235e-06	0.002	20.98
genus	Intestinimonas	rs2276760	3	150620956	G	A	-0.069	0.015	7.84062e-06	0.002	20.17
genus	Intestinimonas	rs2731794	5	17209391	T	C	0.121	0.026	1.91744e-06	0.002	21.94
genus	Intestinimonas	rs2930225	16	85327902	T	G	0.073	0.015	1.34622e-06	0.002	22.75
genus	Intestinimonas	rs4113676	20	6218922	C	A	-0.219	0.049	7.41635e-06	0.006	19.86
genus	Intestinimonas	rs4784055	16	58818770	C	T	-0.175	0.039	8.71812e-07	0.006	20.62
genus	Intestinimonas	rs62240188	3	10611142	A	G	0.13	0.027	2.20308e-06	0.002	23.7
genus	Intestinimonas	rs6934519	6	67200802	T	C	0.069	0.015	8.56956e-06	0.002	20.98
genus	Intestinimonas	rs716604	2	6514088	G	A	0.082	0.017	8.5663e-07	0.002	24.28
genus	Intestinimonas	rs7170984	15	93819735	C	T	-0.066	0.014	2.98356e-06	0.002	21.85
genus	Intestinimonas	rs72982915	2	140898088	T	C	0.183	0.04	4.91157e-06	0.004	20.67
genus	Intestinimonas	rs9823439	3	17187502	C	T	-0.058	0.013	9.85876e-06	0.002	19.59
genus	Lachnoclostridium	rs1031599	3	66725825	T	G	-0.079	0.018	6.31376e-06	0.001	20.04
genus	Lachnoclostridium	rs12566975	1	185091351	C	T	-0.047	0.011	9.57204e-06	0.001	19.58
genus	Lachnoclostridium	rs1528479	2	167244051	A	G	-0.05	0.011	9.63976e-06	0.001	19.78
genus	Lachnoclostridium	rs1997204	12	102046595	C	T	-0.108	0.024	5.97081e-06	0.001	19.94
genus	Lachnoclostridium	rs2385421	18	19743455	G	A	0.075	0.018	7.13717e-06	0.001	17.04
genus	Lachnoclostridium	rs3821998	4	38694566	A	C	-0.086	0.019	6.72052e-06	0.001	20.14
genus	Lachnoclostridium	rs4738679	8	59370320	A	G	-0.052	0.011	4.41754e-06	0.001	20.81
genus	Lachnoclostridium	rs6112314	20	19300846	C	A	-0.056	0.011	2.43212e-07	0.002	26.96
genus	Lachnoclostridium	rs615997	3	23037786	C	T	0.051	0.011	2.02677e-06	0.001	23.09
genus	Lachnoclostridium	rs62285313	3	177470032	G	A	0.086	0.018	1.58331e-06	0.001	22.65
genus	Lachnoclostridium	rs72829893	17	46694541	T	G	0.117	0.027	5.57766e-06	0.002	19.2
genus	Lachnoclostridium	rs78068103	17	13816159	G	A	0.089	0.019	3.66519e-06	0.001	20.81
genus	Lachnoclostridium	rs789029	18	1053252	T	C	-0.064	0.014	3.75328e-06	0.001	21.6
genus	Lachnospira	rs13157098	5	176802250	G	A	-0.077	0.016	5.99315e-07	0.002	24.45
genus	Lachnospira	rs159484	4	111995627	A	G	0.079	0.018	6.67622e-06	0.001	20.15
genus	Lachnospira	rs2520509	12	91006514	G	A	0.052	0.012	7.41854e-06	0.001	20.1
genus	Lachnospira	rs4686798	3	186445436	C	T	0.053	0.011	2.73936e-06	0.001	21.86
genus	Lachnospira	rs4923324	11	25962890	A	G	-0.062	0.013	2.43593e-06	0.001	21.42
genus	Lachnospira	rs56791201	2	57701660	C	T	0.052	0.011	2.92823e-06	0.001	21.91
genus	LachnospiraceaeFCS020group	rs10093861	8	121244406	A	G	-0.057	0.012	3.05624e-06	0.002	22.04
genus	LachnospiraceaeFCS020group	rs1254846	10	44346094	A	G	0.106	0.023	5.59664e-06	0.002	20.77
genus	LachnospiraceaeFCS020group	rs1363769	19	17865305	C	T	-0.201	0.045	1.58163e-06	0.006	19.92
genus	LachnospiraceaeFCS020group	rs2322265	4	166588085	T	C	-0.067	0.014	5.20809e-06	0.002	22.15
genus	LachnospiraceaeFCS020group	rs2862811	3	165996415	C	T	0.056	0.012	3.91911e-06	0.002	21.53
genus	LachnospiraceaeFCS020group	rs35035870	11	3248876	C	T	-0.191	0.041	2.62028e-06	0.004	21.15
genus	LachnospiraceaeFCS020group	rs3999074	10	65563647	T	G	-0.055	0.012	6.55048e-06	0.001	20.42
genus	LachnospiraceaeFCS020group	rs4452603	6	71966268	G	T	0.06	0.014	8.9819e-06	0.001	19.75
genus	LachnospiraceaeFCS020group	rs7249113	19	2571232	A	G	0.068	0.013	3.72097e-07	0.002	25.9
genus	LachnospiraceaeFCS020group	rs72793667	2	53946431	G	A	-0.117	0.025	1.63421e-06	0.002	22.46
genus	LachnospiraceaeFCS020group	rs9308097	4	165786478	G	A	0.055	0.012	7.4729e-06	0.001	20.05
genus	LachnospiraceaeFCS020group	rs9788306	13	40419314	T	C	-0.063	0.013	1.38618e-06	0.002	23.07
genus	LachnospiraceaeNC2004group	rs117467633	17	21157406	C	T	-0.17	0.038	9.13317e-06	0.004	19.6
genus	LachnospiraceaeNC2004group	rs12127733	1	234157721	A	G	0.115	0.025	3.10594e-06	0.004	21.91
genus	LachnospiraceaeNC2004group	rs12208226	6	22725908	A	C	-0.155	0.034	9.7484e-06	0.004	20.66
genus	LachnospiraceaeNC2004group	rs12863463	13	47512191	A	G	-0.156	0.035	6.03984e-06	0.004	20.49
genus	LachnospiraceaeNC2004group	rs17067076	18	58229086	A	G	-0.155	0.035	5.61206e-06	0.004	19.27
genus	LachnospiraceaeNC2004group	rs1928659	9	29334137	C	T	0.103	0.023	6.17241e-06	0.004	20.49
genus	LachnospiraceaeNC2004group	rs1929743	13	76829562	C	T	0.084	0.019	9.0551e-06	0.003	19.34
genus	LachnospiraceaeNC2004group	rs3756315	5	149544722	G	A	-0.088	0.019	3.32583e-06	0.003	21.98
genus	LachnospiraceaeNC2004group	rs6116753	20	5330700	A	G	0.099	0.021	2.9225e-06	0.004	22.62
genus	LachnospiraceaeND3007group	rs2861203	3	172950553	A	G	0.057	0.013	7.36931e-06	0.001	20.22
genus	LachnospiraceaeND3007group	rs72776675	10	14137663	C	T	-0.065	0.015	8.71689e-06	0.001	19.12
genus	LachnospiraceaeND3007group	rs9932954	16	1100633	G	A	-0.056	0.012	1.24882e-06	0.002	23.46
genus	LachnospiraceaeNK4A136group	rs10952110	7	8497922	T	G	0.049	0.011	9.08113e-06	0.001	19.79
genus	LachnospiraceaeNK4A136group	rs11263806	17	35240097	G	A	-0.052	0.012	5.06517e-06	0.001	20.19
genus	LachnospiraceaeNK4A136group	rs12611395	19	21806125	G	A	-0.09	0.02	5.83039e-06	0.001	20.43
genus	LachnospiraceaeNK4A136group	rs160061	5	6116659	G	A	0.051	0.011	2.12198e-06	0.001	22.59
genus	LachnospiraceaeNK4A136group	rs28540839	8	84735080	C	A	0.051	0.011	9.34319e-06	0.001	21.12
genus	LachnospiraceaeNK4A136group	rs2880566	17	30016653	C	T	0.06	0.013	5.61428e-06	0.001	19.81
genus	LachnospiraceaeNK4A136group	rs4955932	3	55181375	C	T	-0.049	0.011	7.05426e-06	0.001	20.25
genus	LachnospiraceaeNK4A136group	rs59805249	5	90289997	C	T	0.094	0.021	9.45385e-06	0.001	20.26
genus	LachnospiraceaeNK4A136group	rs68104925	14	100177681	C	T	-0.055	0.012	2.36779e-06	0.001	22.64
genus	LachnospiraceaeNK4A136group	rs7073658	10	62175024	G	T	-0.05	0.011	5.2691e-06	0.001	20.74
genus	LachnospiraceaeNK4A136group	rs73044693	19	51256120	G	A	-0.108	0.023	3.57256e-06	0.002	21.9
genus	LachnospiraceaeNK4A136group	rs7616165	3	190415145	T	G	-0.231	0.048	2.77391e-06	0.006	22.73
genus	LachnospiraceaeNK4A136group	rs76193507	3	161749981	G	A	-0.23	0.05	2.9309e-06	0.006	21.12
genus	LachnospiraceaeNK4A136group	rs7832116	8	4842929	G	A	-0.071	0.015	3.57084e-06	0.001	22.2
genus	LachnospiraceaeNK4A136group	rs954878	1	54578401	G	A	-0.052	0.011	1.78203e-06	0.001	22.78
genus	LachnospiraceaeUCG001	rs12131224	1	166199362	T	C	0.117	0.026	7.39863e-06	0.002	20.42
genus	LachnospiraceaeUCG001	rs2050911	1	82384407	A	G	0.075	0.015	1.10648e-06	0.002	23.83
genus	LachnospiraceaeUCG001	rs2371284	12	56256262	C	T	-0.076	0.017	7.55967e-06	0.002	20.05
genus	LachnospiraceaeUCG001	rs437876	3	42568440	C	T	0.078	0.014	7.1655e-08	0.003	29.37
genus	LachnospiraceaeUCG001	rs4981345	14	21455973	C	T	-0.068	0.015	6.08596e-06	0.002	20.71
genus	LachnospiraceaeUCG001	rs573933	9	14477851	C	T	-0.108	0.023	3.10508e-06	0.002	21.56
genus	LachnospiraceaeUCG001	rs62496417	7	96965504	G	T	-0.075	0.017	5.87504e-06	0.002	20.41
genus	LachnospiraceaeUCG001	rs7341608	8	56839500	C	T	-0.078	0.018	9.48124e-06	0.002	19.51
genus	LachnospiraceaeUCG001	rs74034332	16	79092359	A	G	0.168	0.038	3.33351e-06	0.003	19.28
genus	LachnospiraceaeUCG001	rs78848836	1	53773248	G	A	-0.119	0.026	3.38171e-06	0.002	20.94
genus	LachnospiraceaeUCG001	rs8104225	19	13962924	G	A	0.089	0.02	8.04216e-06	0.002	20.36
genus	LachnospiraceaeUCG001	rs9403580	6	145006780	T	C	0.108	0.023	3.46785e-06	0.002	22.01
genus	LachnospiraceaeUCG001	rs985416	3	148269083	T	C	0.097	0.018	1.45591e-07	0.003	28.48
genus	LachnospiraceaeUCG004	rs11128180	3	70592215	G	A	0.065	0.014	4.51737e-06	0.001	21.4
genus	LachnospiraceaeUCG004	rs12072562	1	105287469	C	T	0.133	0.03	7.0737e-06	0.002	19.22
genus	LachnospiraceaeUCG004	rs12673420	7	71303007	A	G	0.055	0.012	2.98079e-06	0.002	21.93
genus	LachnospiraceaeUCG004	rs12747809	1	240359089	A	G	-0.062	0.013	8.64875e-07	0.002	24.49
genus	LachnospiraceaeUCG004	rs12894272	14	40536481	G	A	0.058	0.013	4.33949e-06	0.001	21.43
genus	LachnospiraceaeUCG004	rs233486	6	14817584	G	A	-0.08	0.018	6.28457e-06	0.001	20.23
genus	LachnospiraceaeUCG004	rs2444793	6	81318836	T	C	-0.054	0.012	4.77076e-06	0.001	21.06
genus	LachnospiraceaeUCG004	rs2726805	4	183247601	G	A	0.055	0.012	6.30399e-06	0.001	20.59
genus	LachnospiraceaeUCG004	rs2882478	2	49904589	A	G	-0.058	0.012	1.20811e-06	0.002	23.78
genus	LachnospiraceaeUCG004	rs35182105	12	24572337	G	A	-0.11	0.024	4.86508e-06	0.002	20.52
genus	LachnospiraceaeUCG004	rs6656451	1	65990422	T	C	-0.054	0.012	5.56781e-06	0.001	20.7
genus	LachnospiraceaeUCG004	rs7629954	3	154242406	G	A	0.108	0.024	5.77222e-06	0.002	20.71
genus	LachnospiraceaeUCG008	rs10741777	11	19572557	C	T	-0.097	0.019	7.68659e-07	0.004	24.99
genus	LachnospiraceaeUCG008	rs10793103	11	74391775	T	C	0.097	0.018	9.34937e-08	0.004	28.88
genus	LachnospiraceaeUCG008	rs10801803	1	90818872	A	G	-0.117	0.024	1.40029e-06	0.003	23.17
genus	LachnospiraceaeUCG008	rs13024781	2	168628871	C	T	-0.08	0.017	2.29166e-06	0.003	22.37
genus	LachnospiraceaeUCG008	rs57091572	6	81214803	G	A	-0.11	0.024	2.85822e-06	0.003	21.93
genus	LachnospiraceaeUCG008	rs61944774	12	129539818	G	A	0.18	0.039	6.34122e-06	0.003	20.85
genus	LachnospiraceaeUCG008	rs62277846	2	228100140	T	C	0.102	0.021	1.58892e-06	0.003	23.21
genus	LachnospiraceaeUCG008	rs67078837	4	114220647	C	T	-0.085	0.017	7.68189e-07	0.003	24.55
genus	LachnospiraceaeUCG008	rs75356640	15	31697284	A	G	0.137	0.03	9.83206e-06	0.003	20.28
genus	LachnospiraceaeUCG008	rs955844	16	84992314	C	A	0.112	0.023	1.80994e-06	0.003	24.07
genus	LachnospiraceaeUCG010	rs10414815	19	42586245	C	T	0.105	0.023	4.23977e-06	0.002	20.61
genus	LachnospiraceaeUCG010	rs11192447	10	83848397	G	A	0.127	0.024	4.68957e-07	0.002	27.03
genus	LachnospiraceaeUCG010	rs12346653	9	92267239	T	C	0.066	0.014	2.70321e-06	0.002	22.2
genus	LachnospiraceaeUCG010	rs17730011	6	84772845	A	G	-0.07	0.016	7.84597e-06	0.002	19.99
genus	LachnospiraceaeUCG010	rs2833528	21	33193567	T	C	-0.056	0.013	9.9199e-06	0.001	19.36
genus	LachnospiraceaeUCG010	rs336138	5	8146371	T	G	0.078	0.017	7.48417e-06	0.002	20.57
genus	LachnospiraceaeUCG010	rs4576377	7	81410263	C	A	-0.057	0.013	7.63056e-06	0.002	20.27
genus	LachnospiraceaeUCG010	rs72894957	2	185862591	A	G	0.222	0.049	5.68428e-06	0.005	20.87
genus	LachnospiraceaeUCG010	rs74315802	14	29872341	T	G	0.087	0.018	3.19006e-06	0.002	22.34
genus	LachnospiraceaeUCG010	rs9981767	21	44079875	C	A	0.066	0.013	9.96373e-07	0.002	24.63
genus	Lactobacillus	rs12693845	2	199312684	T	C	-0.081	0.018	8.9632e-06	0.003	20.6
genus	Lactobacillus	rs16861661	1	18501459	A	G	-0.183	0.038	1.2781e-06	0.004	23.04
genus	Lactobacillus	rs62314653	4	109896462	A	C	0.188	0.039	2.24383e-06	0.004	22.62
genus	Lactobacillus	rs7399658	13	23834968	A	G	-0.107	0.022	3.12099e-06	0.004	23.31
genus	Lactobacillus	rs768253	8	69010103	G	T	-0.079	0.017	4.2477e-06	0.003	21.25
genus	Lactobacillus	rs77478751	3	173151665	G	A	-0.22	0.048	7.32705e-06	0.006	21.35
genus	Lactobacillus	rs921925	19	6928017	C	A	0.099	0.02	9.71665e-07	0.003	23.49
genus	Lactococcus	rs10417872	19	28767353	G	T	0.118	0.025	1.28678e-06	0.006	23.26
genus	Lactococcus	rs123059	17	2699935	C	T	-0.137	0.027	1.26562e-06	0.007	24.76
genus	Lactococcus	rs12621813	2	31266049	A	G	0.108	0.024	6.60829e-06	0.005	20.4
genus	Lactococcus	rs17168302	7	14650221	A	G	0.192	0.042	6.28602e-06	0.005	20.39
genus	Lactococcus	rs2293361	2	54114864	T	C	-0.199	0.043	1.39593e-06	0.006	21.36
genus	Lactococcus	rs4766997	12	113161438	T	C	0.115	0.024	2.06145e-06	0.006	23.1
genus	Lactococcus	rs55910161	10	71518643	T	C	0.146	0.031	2.36214e-06	0.006	22.68
genus	Lactococcus	rs6674304	1	116887742	T	C	0.201	0.044	6.17759e-06	0.005	20.61
genus	Marvinbryantia	rs11620597	13	86079090	C	T	0.119	0.027	7.80178e-06	0.002	19.34
genus	Marvinbryantia	rs1187983	1	58441860	T	C	-0.094	0.019	2.02427e-06	0.002	23.45
genus	Marvinbryantia	rs146541147	19	4542097	A	G	0.119	0.027	6.86288e-06	0.002	19.6
genus	Marvinbryantia	rs2724813	10	12516924	G	A	-0.084	0.017	6.28451e-07	0.002	25.18
genus	Marvinbryantia	rs2842896	6	132881664	T	C	-0.065	0.013	7.25363e-07	0.002	24.51
genus	Marvinbryantia	rs2863363	3	166039765	G	A	0.063	0.014	3.11281e-06	0.002	21.68
genus	Marvinbryantia	rs3125832	1	211400180	C	A	0.068	0.015	5.02731e-06	0.002	20.47
genus	Marvinbryantia	rs61884471	11	45826561	A	G	0.124	0.025	1.01163e-06	0.002	25.08
genus	Marvinbryantia	rs72948274	11	79518683	C	A	-0.126	0.027	3.2591e-06	0.002	21.54
genus	Marvinbryantia	rs8006832	14	21577837	T	G	-0.095	0.022	6.58083e-06	0.002	19.31
genus	Methanobrevibacter	rs10202904	2	125440268	G	T	-0.113	0.024	3.08549e-06	0.006	22.25
genus	Methanobrevibacter	rs1334944	10	112266046	C	T	0.115	0.026	7.6138e-06	0.006	20.32
genus	Methanobrevibacter	rs4802933	19	52925820	G	A	-0.136	0.031	9.73818e-06	0.005	19.36
genus	Methanobrevibacter	rs6776814	3	15053083	C	T	-0.189	0.042	8.04905e-06	0.006	20.24
genus	Methanobrevibacter	rs76029318	13	41963791	C	T	0.223	0.045	1.07552e-06	0.007	24.05
genus	Methanobrevibacter	rs894996	4	104418307	A	C	0.214	0.046	3.81567e-06	0.006	22.05
genus	Odoribacter	rs10093869	8	1266824	G	A	-0.058	0.013	3.67441e-06	0.001	21.23
genus	Odoribacter	rs10423795	19	49523088	T	C	0.055	0.012	6.57936e-06	0.001	20.65
genus	Odoribacter	rs28417404	14	70944224	G	A	-0.073	0.016	3.68032e-06	0.001	20.29
genus	Odoribacter	rs4793970	17	46763962	G	A	-0.058	0.013	6.02696e-06	0.001	19.91
genus	Odoribacter	rs6856150	4	11907559	A	G	0.088	0.019	6.0595e-06	0.001	20.63
genus	Odoribacter	rs74553962	8	69677480	G	T	0.121	0.026	9.48684e-06	0.002	21.14
genus	Odoribacter	rs77779484	12	67655943	A	G	-0.133	0.027	6.56256e-07	0.002	24.71
genus	Olsenella	rs1035588	2	150077190	G	A	-0.108	0.024	4.85501e-06	0.006	20.84
genus	Olsenella	rs17148768	10	10777085	A	G	0.14	0.03	2.1984e-06	0.006	22.56
genus	Olsenella	rs2759329	1	231960352	A	G	-0.111	0.024	3.43201e-06	0.006	21.94
genus	Olsenella	rs35225860	1	247642270	G	A	-0.224	0.048	3.87041e-06	0.006	21.47
genus	Olsenella	rs61090148	4	174810498	G	A	-0.105	0.023	6.43728e-06	0.005	20.5
genus	Olsenella	rs62112538	19	4925018	T	C	-0.199	0.041	1.1882e-06	0.007	23.99
genus	Olsenella	rs72691585	9	21884425	A	C	-0.249	0.052	2.95294e-06	0.007	22.86
genus	Olsenella	rs7540303	1	179629191	T	C	0.108	0.024	5.32027e-06	0.006	20.88
genus	Olsenella	rs8066522	17	59632873	A	G	-0.107	0.024	9.70095e-06	0.005	19.63
genus	Olsenella	rs9460691	6	10422207	A	C	0.12	0.027	7.28354e-06	0.005	19.93
genus	Oscillibacter	rs11627628	14	21479605	C	T	0.144	0.029	1.0092e-06	0.003	24.6
genus	Oscillibacter	rs11990279	8	11116314	C	T	-0.082	0.018	4.94298e-06	0.002	20.89
genus	Oscillibacter	rs12649930	4	3656291	G	T	0.122	0.026	4.09379e-06	0.002	21.93
genus	Oscillibacter	rs133832	22	44834707	C	A	-0.08	0.016	1.14719e-06	0.003	23.99
genus	Oscillibacter	rs16866406	2	179457147	G	A	0.099	0.021	3.07821e-06	0.003	22.42
genus	Oscillibacter	rs16934185	9	1798324	G	A	-0.13	0.028	4.38031e-06	0.002	21.17
genus	Oscillibacter	rs234108	1	184942671	G	A	0.075	0.015	9.16336e-07	0.003	24.11
genus	Oscillibacter	rs36095275	14	32270129	T	C	-0.075	0.016	1.39627e-06	0.003	23
genus	Oscillibacter	rs4506202	8	21598077	G	A	-0.071	0.015	3.20825e-06	0.003	21.82
genus	Oscillibacter	rs61883564	11	79013843	G	A	-0.101	0.022	3.38712e-06	0.002	21.02
genus	Oscillibacter	rs75453768	10	116469806	T	G	0.122	0.027	5.34738e-06	0.002	20.66
genus	Oscillibacter	rs761240	20	49507892	G	T	-0.177	0.039	2.03841e-06	0.004	20.63
genus	Oscillibacter	rs9393920	6	28580593	G	A	-0.074	0.015	9.92237e-07	0.003	24.29
genus	Oscillospira	rs12206468	6	18093691	A	G	-0.133	0.027	1.04222e-06	0.003	24.31
genus	Oscillospira	rs12925026	16	89792856	C	T	0.136	0.031	9.31021e-06	0.002	19.53
genus	Oscillospira	rs1954532	14	28151415	C	T	-0.083	0.018	2.26773e-06	0.002	22.22
genus	Oscillospira	rs28889936	4	89483300	C	A	0.114	0.025	3.36585e-06	0.002	20.34
genus	Oscillospira	rs62422654	6	170474630	T	C	0.09	0.02	6.46754e-06	0.002	20.57
genus	Oscillospira	rs72866977	6	56160483	C	A	-0.131	0.028	5.62701e-06	0.002	21.48
genus	Oscillospira	rs751183	1	76803093	C	T	-0.077	0.017	6.85127e-06	0.002	20.21
genus	Oscillospira	rs8076323	17	14881860	G	A	0.072	0.016	5.61316e-06	0.002	20.88
genus	Oxalobacter	rs10464997	8	20902693	A	G	0.138	0.029	3.29754e-06	0.005	21.81
genus	Oxalobacter	rs11108500	12	96819204	G	A	-0.199	0.043	3.74279e-06	0.005	21.7
genus	Oxalobacter	rs111966731	15	93941937	C	T	0.213	0.047	7.29863e-06	0.005	20.41
genus	Oxalobacter	rs12002250	9	19682558	C	A	0.217	0.047	1.41504e-06	0.005	21.67
genus	Oxalobacter	rs1569853	6	38550301	C	T	-0.138	0.03	3.64501e-06	0.005	21.61
genus	Oxalobacter	rs36057338	4	189935314	T	G	0.208	0.042	8.79803e-07	0.006	24.31
genus	Oxalobacter	rs3862635	11	126582578	T	C	-0.172	0.039	9.18685e-06	0.004	19.08
genus	Oxalobacter	rs4428215	3	171947435	A	G	0.13	0.024	7.51071e-08	0.006	28.92
genus	Oxalobacter	rs6000536	22	37421469	T	C	-0.131	0.025	2.06054e-07	0.006	26.63
genus	Oxalobacter	rs6993398	8	115560689	A	G	0.127	0.028	7.12773e-06	0.004	20.8
genus	Oxalobacter	rs736744	9	87514407	T	C	0.118	0.021	2.57471e-08	0.007	31.12
genus	Parabacteroides	rs115602804	3	191572365	A	G	0.103	0.022	1.93059e-06	0.001	21.41
genus	Parabacteroides	rs4236095	6	47368687	A	G	0.076	0.016	1.93145e-06	0.001	23.54
genus	Parabacteroides	rs60884758	9	2217340	T	C	-0.07	0.014	5.70689e-07	0.001	24.4
genus	Parabacteroides	rs6657302	1	85585609	C	T	-0.105	0.023	9.75699e-06	0.001	21.48
genus	Parabacteroides	rs7298818	12	56396953	T	C	0.089	0.02	8.53629e-06	0.001	19.57
genus	Paraprevotella	rs10842464	12	25249743	C	T	-0.076	0.017	6.59715e-06	0.003	19.3
genus	Paraprevotella	rs140997932	3	149298792	C	T	-0.162	0.035	2.11119e-06	0.003	21.01
genus	Paraprevotella	rs145020347	11	114526679	G	A	-0.125	0.026	4.03009e-06	0.003	22.57
genus	Paraprevotella	rs17109926	12	71978728	G	A	-0.099	0.022	6.75279e-06	0.003	20.9
genus	Paraprevotella	rs17785622	6	83459314	G	A	0.248	0.052	1.92659e-06	0.007	22.37
genus	Paraprevotella	rs2081023	5	174606261	G	A	-0.123	0.024	2.638e-07	0.004	26.85
genus	Paraprevotella	rs3008582	1	195971173	C	T	0.106	0.023	4.35989e-06	0.003	21.64
genus	Paraprevotella	rs3801748	7	81759508	A	G	0.078	0.017	5.20177e-06	0.003	20.62
genus	Paraprevotella	rs4756632	11	41079703	T	G	-0.139	0.029	3.81747e-06	0.003	22.95
genus	Paraprevotella	rs4767113	12	114131978	T	C	0.088	0.018	2.14357e-06	0.003	23.04
genus	Paraprevotella	rs7240324	18	69623804	G	T	-0.102	0.023	5.95902e-06	0.003	20.31
genus	Paraprevotella	rs9602779	13	86162420	C	A	-0.107	0.022	6.92746e-07	0.003	23.46
genus	Paraprevotella	rs9900242	17	69135631	G	A	-0.085	0.018	1.14068e-06	0.003	23.69
genus	Parasutterella	rs10899911	10	44293839	G	A	-0.072	0.015	1.15272e-06	0.002	23.42
genus	Parasutterella	rs11715853	3	30163689	A	G	-0.066	0.015	6.22913e-06	0.002	20.58
genus	Parasutterella	rs2090816	6	137615592	C	A	0.084	0.018	2.89715e-06	0.002	22.49
genus	Parasutterella	rs35055552	8	114804024	C	T	0.11	0.024	3.34853e-06	0.002	21.65
genus	Parasutterella	rs55877868	17	14692867	C	A	-0.104	0.023	2.87068e-06	0.002	20.97
genus	Parasutterella	rs62273907	3	156550415	G	A	0.229	0.05	5.88384e-06	0.006	20.86
genus	Parasutterella	rs6809952	3	193896709	A	G	-0.068	0.015	8.13349e-06	0.002	20.6
genus	Parasutterella	rs6828768	4	65556925	T	C	0.064	0.013	1.78328e-06	0.002	23.05
genus	Parasutterella	rs7303158	12	5275540	T	C	0.065	0.013	1.32776e-06	0.002	23.21
genus	Parasutterella	rs7311004	12	53260710	C	T	-0.062	0.014	5.92054e-06	0.002	20.48
genus	Parasutterella	rs7572229	2	72235444	A	G	0.066	0.013	6.31698e-07	0.002	24.92
genus	Parasutterella	rs78383039	2	178954708	C	T	-0.146	0.03	1.57438e-06	0.003	24.24
genus	Parasutterella	rs8039785	15	67316307	G	T	0.062	0.013	3.62095e-06	0.002	21.61
genus	Parasutterella	rs823424	8	16674526	A	G	-0.071	0.016	4.95295e-06	0.002	20.66
genus	Peptococcus	rs10031059	4	35358594	C	T	-0.121	0.023	1.23637e-07	0.005	28.77
genus	Peptococcus	rs11001941	10	78716030	A	G	-0.196	0.039	1.32858e-06	0.004	24.86
genus	Peptococcus	rs12069354	1	216223782	T	C	0.168	0.038	9.28339e-06	0.004	19.5
genus	Peptococcus	rs2054133	2	33691809	A	G	0.09	0.019	2.14166e-06	0.004	22.6
genus	Peptococcus	rs36121075	20	43118017	G	A	-0.141	0.031	6.9872e-06	0.004	21.09
genus	Peptococcus	rs413827	14	57985112	A	G	0.11	0.024	3.30085e-06	0.004	21.53
genus	Peptococcus	rs5770862	22	50973113	C	T	0.162	0.036	3.21957e-06	0.004	20.61
genus	Peptococcus	rs6918730	6	99020289	A	G	0.135	0.029	1.14732e-06	0.004	21.8
genus	Peptococcus	rs7033353	9	104595848	G	T	0.09	0.019	2.21957e-06	0.004	22.52
genus	Peptococcus	rs72850165	11	968356	C	T	-0.134	0.03	5.74152e-06	0.004	19.98
genus	Peptococcus	rs74592222	1	75971700	A	G	0.138	0.03	8.55342e-06	0.004	20.73
genus	Peptococcus	rs77681628	13	91182556	T	C	0.2	0.039	2.68836e-07	0.005	26.73
genus	Phascolarctobacterium	rs12618201	2	174436533	G	A	0.064	0.014	3.37696e-06	0.002	21.55
genus	Phascolarctobacterium	rs1264476	8	102434276	G	T	0.077	0.017	4.29567e-06	0.002	21.35
genus	Phascolarctobacterium	rs28525131	14	21358155	A	G	-0.119	0.027	8.22677e-06	0.002	19.45
genus	Phascolarctobacterium	rs56069061	3	168339417	A	G	-0.111	0.023	1.87174e-06	0.002	23.27
genus	Phascolarctobacterium	rs56157888	4	183252836	C	A	0.095	0.019	1.08506e-06	0.002	24.23
genus	Phascolarctobacterium	rs74540770	3	186553389	A	G	-0.121	0.026	3.60275e-06	0.002	21.89
genus	Phascolarctobacterium	rs75882962	12	53098742	C	T	0.097	0.019	3.18987e-07	0.002	25.83
genus	Phascolarctobacterium	rs7982713	13	71376322	A	G	0.073	0.016	9.72164e-06	0.002	19.84
genus	Prevotella7	rs118038478	16	47237609	G	A	0.206	0.047	7.85422e-06	0.006	19.23
genus	Prevotella7	rs12124567	1	3343802	G	A	-0.121	0.028	9.48982e-06	0.006	19.44
genus	Prevotella7	rs12195431	6	91019654	C	T	0.197	0.044	8.72818e-06	0.006	19.73
genus	Prevotella7	rs2240542	2	242066314	T	C	0.121	0.026	4.84146e-06	0.006	21.3
genus	Prevotella7	rs2918132	10	133000320	T	C	-0.115	0.025	6.42409e-06	0.006	20.22
genus	Prevotella7	rs430270	3	60474379	C	A	0.139	0.03	2.86846e-06	0.007	21.93
genus	Prevotella7	rs57404562	2	12101762	A	C	0.155	0.032	6.21576e-07	0.007	24.19
genus	Prevotella7	rs79263163	11	39821773	C	A	-0.144	0.032	7.51048e-06	0.006	20.88
genus	Prevotella7	rs9426434	1	29736216	C	T	-0.124	0.028	9.71711e-06	0.006	19.7
genus	Prevotella7	rs9608249	22	24613952	G	A	-0.158	0.034	2.06687e-06	0.006	22.12
genus	Prevotella7	rs9959718	18	71442664	A	G	0.133	0.028	1.90058e-06	0.007	23.32
genus	Prevotella9	rs111509883	19	639161	C	T	0.171	0.035	1.24389e-06	0.003	24.23
genus	Prevotella9	rs11685699	2	11232685	T	C	-0.141	0.03	2.02552e-06	0.003	22.85
genus	Prevotella9	rs117271932	22	44236460	G	A	0.208	0.044	2.81722e-06	0.005	22.32
genus	Prevotella9	rs12648235	4	161115744	C	T	0.079	0.018	7.39079e-06	0.002	19.56
genus	Prevotella9	rs1304512	5	63736025	A	G	0.076	0.017	5.29082e-06	0.002	21.07
genus	Prevotella9	rs2104588	10	12497581	C	T	0.106	0.024	8.12987e-06	0.002	19.71
genus	Prevotella9	rs2495052	1	14161251	G	A	0.084	0.019	8.97142e-06	0.002	19.8
genus	Prevotella9	rs2683313	8	19115604	G	A	-0.072	0.015	1.68895e-06	0.002	22.84
genus	Prevotella9	rs4968431	17	59421778	T	G	0.064	0.014	8.58441e-06	0.002	19.71
genus	Prevotella9	rs7237249	18	71992502	T	C	-0.082	0.018	8.93303e-06	0.002	20.45
genus	Prevotella9	rs72815774	2	91954502	C	T	-0.176	0.039	8.78291e-06	0.003	20.08
genus	Prevotella9	rs746764	20	21470713	C	T	-0.092	0.019	2.03999e-06	0.002	22.45
genus	Prevotella9	rs7976209	12	1794470	C	T	-0.087	0.02	7.28343e-06	0.002	19.35
genus	Prevotella9	rs9428102	1	118852817	G	A	-0.078	0.018	4.61734e-06	0.002	19.56
genus	Prevotella9	rs9613013	22	26152738	A	G	0.092	0.02	6.10415e-06	0.002	20.49
genus	RikenellaceaeRC9gutgroup	rs12501673	4	163830516	G	A	0.116	0.026	6.28983e-06	0.006	19.69
genus	RikenellaceaeRC9gutgroup	rs17032291	4	155865671	C	T	-0.17	0.037	6.61004e-06	0.007	21.19
genus	RikenellaceaeRC9gutgroup	rs17582787	4	149562638	G	A	-0.158	0.034	3.55377e-06	0.006	21.52
genus	RikenellaceaeRC9gutgroup	rs2074881	19	1970021	C	T	-0.142	0.032	9.44772e-06	0.006	19.27
genus	RikenellaceaeRC9gutgroup	rs2900503	9	112657543	T	G	-0.172	0.033	1.55282e-07	0.008	27.81
genus	RikenellaceaeRC9gutgroup	rs2998141	10	135010198	C	T	-0.136	0.029	4.42373e-06	0.006	21.63
genus	RikenellaceaeRC9gutgroup	rs4270579	4	84698188	A	G	-0.118	0.027	5.45647e-06	0.006	18.95
genus	RikenellaceaeRC9gutgroup	rs4717843	7	73334987	T	G	-0.119	0.026	4.7173e-06	0.006	20.98
genus	RikenellaceaeRC9gutgroup	rs7712231	5	31406285	G	A	0.156	0.035	7.97036e-06	0.006	19.87
genus	RikenellaceaeRC9gutgroup	rs80309088	6	165668732	A	G	0.174	0.038	4.55642e-06	0.006	20.59
genus	RikenellaceaeRC9gutgroup	rs9887954	1	164800873	A	G	-0.115	0.025	4.80801e-06	0.006	21.26
genus	Romboutsia	rs10279978	7	5319387	G	A	-0.062	0.013	1.17009e-06	0.002	23.75
genus	Romboutsia	rs11221428	11	99665050	C	T	-0.073	0.016	6.48646e-06	0.001	21.09
genus	Romboutsia	rs16843578	1	171903885	T	C	-0.088	0.02	5.08123e-06	0.001	19.78
genus	Romboutsia	rs28603357	7	106406824	C	T	-0.215	0.047	8.52235e-06	0.006	20.48
genus	Romboutsia	rs34302036	7	78136725	G	A	0.055	0.012	5.87667e-06	0.001	20.73
genus	Romboutsia	rs61841503	10	17019559	A	G	0.093	0.017	3.99597e-08	0.002	29.35
genus	Romboutsia	rs62504452	7	145760298	G	A	-0.071	0.016	4.65831e-06	0.001	20.54
genus	Romboutsia	rs7109293	11	133834657	G	A	0.092	0.021	6.98354e-06	0.001	19.95
genus	Romboutsia	rs75200530	8	5088054	G	T	-0.191	0.042	5.06555e-06	0.004	20.49
genus	Romboutsia	rs75987356	2	16066705	A	G	-0.13	0.028	6.70799e-06	0.002	21.34
genus	Romboutsia	rs77702691	13	88725540	G	A	-0.094	0.021	7.36973e-06	0.002	20.49
genus	Romboutsia	rs9389266	6	135411737	G	T	0.072	0.016	9.38461e-06	0.001	19.82
genus	Romboutsia	rs9567264	13	32720756	T	C	0.058	0.013	5.75689e-06	0.001	20.69
genus	Roseburia	rs12740451	1	95178974	C	T	0.07	0.015	7.34264e-06	0.001	20.62
genus	Roseburia	rs147990086	1	145655256	G	A	-0.058	0.013	8.92942e-06	0.001	19.12
genus	Roseburia	rs16910295	11	12009569	C	T	-0.098	0.021	2.91111e-06	0.001	21.88
genus	Roseburia	rs2160994	12	50650057	C	T	0.055	0.011	9.6985e-07	0.001	23.97
genus	Roseburia	rs2943022	5	89598914	C	T	0.049	0.011	4.11408e-06	0.001	21.39
genus	Roseburia	rs302266	1	194183650	C	T	-0.078	0.017	8.12587e-06	0.001	20.19
genus	Roseburia	rs329182	5	125076494	C	T	0.069	0.015	5.90142e-06	0.001	20.39
genus	Roseburia	rs55858165	15	86512809	C	A	0.179	0.04	9.98975e-06	0.004	19.59
genus	Roseburia	rs57466170	15	37859065	T	C	0.074	0.017	8.30102e-06	0.001	18.66
genus	Roseburia	rs6445851	3	57116228	A	G	-0.05	0.011	3.52721e-06	0.001	21.14
genus	Roseburia	rs6930661	6	12774611	T	C	-0.096	0.02	2.47942e-06	0.001	22.01
genus	Roseburia	rs75326254	6	166170836	T	C	-0.105	0.023	7.50204e-06	0.001	20.53
genus	Roseburia	rs78753150	5	144135655	C	A	0.097	0.021	9.98312e-06	0.001	20.48
genus	Roseburia	rs9300744	13	103117486	T	C	-0.059	0.013	4.75118e-06	0.001	21.73
genus	Ruminiclostridium5	rs10827477	10	35262588	G	A	-0.055	0.012	2.19177e-06	0.001	22.59
genus	Ruminiclostridium5	rs113753996	5	32477664	C	T	0.082	0.017	3.98895e-06	0.001	22.13
genus	Ruminiclostridium5	rs1223978	13	108775162	C	T	0.048	0.011	8.16186e-06	0.001	20
genus	Ruminiclostridium5	rs1492620	6	50405920	C	T	-0.083	0.018	3.52577e-06	0.001	21.27
genus	Ruminiclostridium5	rs2482038	10	12835085	A	C	0.052	0.011	1.70314e-06	0.001	22.76
genus	Ruminiclostridium5	rs2791343	8	131316030	C	T	0.052	0.011	5.53959e-06	0.001	20.81
genus	Ruminiclostridium5	rs2833828	21	33811886	A	G	0.049	0.011	6.81651e-06	0.001	20.29
genus	Ruminiclostridium5	rs4955951	3	55243531	G	A	-0.071	0.017	9.95519e-06	0.001	18.52
genus	Ruminiclostridium5	rs6121460	20	60293505	A	G	0.093	0.02	2.64107e-06	0.001	21.93
genus	Ruminiclostridium5	rs79968837	20	41177956	G	A	-0.095	0.019	1.14623e-06	0.001	24.11
genus	Ruminiclostridium5	rs8053158	16	86769909	G	A	-0.074	0.016	5.89806e-06	0.001	21.65
genus	Ruminiclostridium6	rs10829821	10	132651293	C	T	-0.098	0.022	3.47141e-06	0.002	20.4
genus	Ruminiclostridium6	rs116969552	10	128214403	G	A	-0.167	0.038	9.15949e-06	0.003	19.61
genus	Ruminiclostridium6	rs11992182	8	79766499	C	A	0.063	0.014	4.64839e-06	0.002	20.57
genus	Ruminiclostridium6	rs2548459	19	49209339	T	C	0.055	0.012	6.40206e-06	0.002	20.43
genus	Ruminiclostridium6	rs35362464	4	36478011	A	C	0.072	0.017	8.99138e-06	0.001	18.95
genus	Ruminiclostridium6	rs61060922	16	72136154	G	T	0.159	0.032	1.08647e-06	0.003	24.37
genus	Ruminiclostridium6	rs663262	11	86179076	C	T	-0.135	0.031	3.39417e-06	0.002	18.87
genus	Ruminiclostridium6	rs67479537	19	10115515	C	T	0.119	0.026	9.302e-06	0.002	20.18
genus	Ruminiclostridium6	rs71414120	14	56938952	G	T	0.201	0.041	1.07697e-06	0.004	24.42
genus	Ruminiclostridium6	rs72991535	18	76018244	G	T	0.136	0.03	4.95367e-06	0.002	21.1
genus	Ruminiclostridium6	rs73176030	7	101271282	C	T	0.059	0.013	7.28883e-06	0.001	19.73
genus	Ruminiclostridium6	rs77193512	11	40289063	G	A	0.074	0.015	1.29587e-06	0.002	23.12
genus	Ruminiclostridium6	rs792058	2	5548605	A	G	0.055	0.013	8.57953e-06	0.002	19.52
genus	Ruminiclostridium6	rs79968172	1	240503826	A	G	0.116	0.024	1.66054e-06	0.002	22.82
genus	Ruminiclostridium6	rs9555756	13	111703249	C	A	-0.08	0.018	7.10127e-06	0.002	20.71
genus	Ruminiclostridium9	rs12040548	1	247710285	T	G	0.057	0.012	3.14872e-06	0.001	21.73
genus	Ruminiclostridium9	rs6082461	20	2210530	C	A	0.059	0.013	4.86594e-06	0.001	20.04
genus	Ruminiclostridium9	rs7137760	12	10702414	T	C	0.051	0.011	7.06911e-06	0.001	20.5
genus	Ruminiclostridium9	rs74303178	8	14697544	C	T	0.053	0.012	7.91566e-06	0.001	19.95
genus	Ruminiclostridium9	rs78191726	6	67655320	C	T	0.094	0.021	7.58287e-06	0.001	20.21
genus	Ruminiclostridium9	rs918449	19	34371198	G	A	-0.095	0.02	2.55994e-06	0.001	23.25
genus	Ruminiclostridium9	rs9522712	13	90441578	C	T	0.07	0.015	4.65962e-06	0.001	20.39
genus	Ruminiclostridium9	rs9809789	3	29179983	T	C	-0.072	0.016	8.71968e-06	0.001	20.19
genus	RuminococcaceaeNK4A214group	rs11241747	5	123846318	T	C	0.053	0.012	6.58971e-06	0.001	19.78
genus	RuminococcaceaeNK4A214group	rs11586410	1	157338888	A	G	-0.086	0.017	3.66276e-07	0.002	25.81
genus	RuminococcaceaeNK4A214group	rs12642039	4	159932022	C	T	-0.055	0.012	3.43005e-06	0.001	21.45
genus	RuminococcaceaeNK4A214group	rs12731	2	239087912	G	A	-0.053	0.012	4.87237e-06	0.001	21.03
genus	RuminococcaceaeNK4A214group	rs13087692	3	84725039	G	T	0.057	0.013	8.69224e-06	0.001	20.82
genus	RuminococcaceaeNK4A214group	rs136761	22	49796014	A	G	-0.059	0.012	8.15195e-07	0.002	24.31
genus	RuminococcaceaeNK4A214group	rs147475196	3	26509287	G	A	-0.134	0.03	4.72496e-06	0.002	20.53
genus	RuminococcaceaeNK4A214group	rs35559912	5	35288938	C	T	-0.093	0.02	4.89023e-06	0.001	20.63
genus	RuminococcaceaeNK4A214group	rs4814689	20	18030357	T	C	-0.108	0.023	4.5519e-06	0.002	22.03
genus	RuminococcaceaeNK4A214group	rs5994253	22	17793012	G	A	-0.081	0.016	2.35183e-07	0.002	26.49
genus	RuminococcaceaeNK4A214group	rs62027366	16	24073806	C	T	0.062	0.014	6.58456e-06	0.001	20
genus	RuminococcaceaeNK4A214group	rs6681678	1	100248591	T	C	-0.1	0.024	9.04931e-06	0.001	17.42
genus	RuminococcaceaeNK4A214group	rs7573569	2	141897042	C	T	0.108	0.023	3.23139e-06	0.001	21.26
genus	RuminococcaceaeUCG002	rs10916131	1	227563126	T	C	-0.069	0.015	2.87497e-06	0.001	22.32
genus	RuminococcaceaeUCG002	rs10927423	1	14732458	A	C	-0.071	0.015	8.49518e-07	0.001	23.34
genus	RuminococcaceaeUCG002	rs10964441	9	20131746	A	G	-0.149	0.034	7.45116e-06	0.003	18.68
genus	RuminococcaceaeUCG002	rs113147300	9	114066670	G	A	-0.076	0.016	7.6914e-06	0.001	21.24
genus	RuminococcaceaeUCG002	rs11607472	11	43344751	G	A	-0.078	0.018	7.18671e-06	0.001	19.58
genus	RuminococcaceaeUCG002	rs116974815	11	111712942	A	C	-0.19	0.04	2.02518e-06	0.004	22.88
genus	RuminococcaceaeUCG002	rs11750293	5	123822114	T	G	-0.058	0.012	1.76136e-06	0.001	23.02
genus	RuminococcaceaeUCG002	rs12463378	19	54475808	G	A	-0.052	0.011	2.95523e-06	0.001	21.69
genus	RuminococcaceaeUCG002	rs15256	10	73820548	T	C	0.073	0.017	9.45659e-06	0.001	18.93
genus	RuminococcaceaeUCG002	rs55793120	12	47384118	C	T	0.137	0.027	4.80674e-07	0.002	25.11
genus	RuminococcaceaeUCG002	rs57079348	13	87920450	G	T	-0.077	0.017	7.21822e-06	0.001	19.63
genus	RuminococcaceaeUCG002	rs6542556	2	120757853	G	A	0.051	0.011	7.86123e-06	0.001	19.97
genus	RuminococcaceaeUCG002	rs6793778	3	24045453	T	C	-0.056	0.013	9.81289e-06	0.001	19.89
genus	RuminococcaceaeUCG002	rs7120052	11	86335459	C	A	0.062	0.014	1.96895e-06	0.001	21.25
genus	RuminococcaceaeUCG002	rs7155595	14	77502546	A	C	0.057	0.012	1.14931e-06	0.001	23.73
genus	RuminococcaceaeUCG002	rs7249614	19	43637890	G	A	-0.049	0.011	9.07376e-06	0.001	19.78
genus	RuminococcaceaeUCG002	rs76847269	5	141014951	G	A	0.164	0.036	5.1719e-06	0.003	21.07
genus	RuminococcaceaeUCG002	rs77564310	15	80713184	C	A	-0.071	0.014	3.28614e-07	0.002	25.63
genus	RuminococcaceaeUCG002	rs79016051	1	238938497	T	C	-0.089	0.019	2.33742e-06	0.001	21.96
genus	RuminococcaceaeUCG002	rs882348	4	23325040	G	A	-0.08	0.018	5.44852e-06	0.001	20.05
genus	RuminococcaceaeUCG003	rs10490280	2	37905976	T	C	-0.067	0.014	4.15551e-06	0.002	21.99
genus	RuminococcaceaeUCG003	rs11243416	9	134416970	C	T	-0.093	0.019	1.66882e-06	0.002	23.43
genus	RuminococcaceaeUCG003	rs11613919	12	75496463	T	G	0.073	0.016	1.62509e-06	0.002	21.83
genus	RuminococcaceaeUCG003	rs16959793	15	35071718	C	A	-0.063	0.013	2.21709e-06	0.002	22.69
genus	RuminococcaceaeUCG003	rs2523124	7	97348436	C	T	-0.055	0.012	5.7837e-06	0.001	20.47
genus	RuminococcaceaeUCG003	rs3013089	1	13794594	A	G	-0.055	0.012	4.38133e-06	0.001	21
genus	RuminococcaceaeUCG003	rs4452755	8	82026852	C	A	-0.063	0.013	3.29335e-06	0.002	22.17
genus	RuminococcaceaeUCG003	rs4532474	6	105781538	A	G	0.077	0.017	4.82127e-06	0.001	20.36
genus	RuminococcaceaeUCG003	rs646327	19	49209851	A	G	0.059	0.012	7.8318e-07	0.002	24.56
genus	RuminococcaceaeUCG003	rs6759615	2	205238716	G	A	0.103	0.02	7.86224e-07	0.002	26.22
genus	RuminococcaceaeUCG003	rs73341549	7	51541468	C	T	-0.17	0.032	1.50953e-07	0.004	28.39
genus	RuminococcaceaeUCG003	rs78720113	3	41982393	G	A	-0.115	0.025	7.59261e-06	0.002	21.35
genus	RuminococcaceaeUCG004	rs10976229	9	7317307	G	T	0.096	0.021	7.04477e-06	0.002	20.01
genus	RuminococcaceaeUCG004	rs11961899	6	132887921	A	G	-0.071	0.016	9.1802e-06	0.002	19.23
genus	RuminococcaceaeUCG004	rs12125734	1	103732214	T	G	0.134	0.026	2.09428e-07	0.003	27.08
genus	RuminococcaceaeUCG004	rs2248146	7	24791998	C	T	0.069	0.015	8.20001e-06	0.002	20.13
genus	RuminococcaceaeUCG004	rs3800154	6	2119329	C	A	-0.08	0.018	6.11581e-06	0.002	20.17
genus	RuminococcaceaeUCG004	rs511258	3	169966722	A	G	-0.076	0.016	4.52052e-06	0.002	21.73
genus	RuminococcaceaeUCG004	rs550351	1	18676399	C	A	0.079	0.018	9.43128e-06	0.002	19.05
genus	RuminococcaceaeUCG004	rs6769553	3	54427795	G	A	0.085	0.016	7.91068e-08	0.003	29.12
genus	RuminococcaceaeUCG004	rs7569771	2	239846337	G	A	-0.076	0.017	8.11964e-06	0.002	19.86
genus	RuminococcaceaeUCG004	rs872501	8	139253064	A	G	0.116	0.026	5.80805e-06	0.002	20.03
genus	RuminococcaceaeUCG004	rs9818949	3	197683751	T	G	0.086	0.019	5.38832e-06	0.002	20.77
genus	RuminococcaceaeUCG005	rs10873449	14	94630731	C	T	0.065	0.014	4.11169e-06	0.001	20.69
genus	RuminococcaceaeUCG005	rs10937802	4	7302344	A	G	0.076	0.017	8.17353e-06	0.001	20.18
genus	RuminococcaceaeUCG005	rs10950694	7	18026604	C	T	0.058	0.011	4.298e-07	0.002	25.62
genus	RuminococcaceaeUCG005	rs114279581	2	198122357	G	A	-0.147	0.032	3.21853e-06	0.003	21.51
genus	RuminococcaceaeUCG005	rs12288512	11	27747671	G	A	0.067	0.014	3.10278e-06	0.001	21.31
genus	RuminococcaceaeUCG005	rs12458218	18	22575871	C	T	0.068	0.014	2.41027e-06	0.001	21.96
genus	RuminococcaceaeUCG005	rs2893871	10	62662781	A	G	-0.074	0.016	3.53845e-06	0.001	22.43
genus	RuminococcaceaeUCG005	rs34781347	20	16312851	A	G	0.189	0.039	6.04728e-07	0.004	23.83
genus	RuminococcaceaeUCG005	rs55793120	12	47384118	C	T	0.122	0.028	7.37046e-06	0.002	18.9
genus	RuminococcaceaeUCG005	rs72776570	10	4240906	A	C	0.087	0.02	5.35716e-06	0.001	19.5
genus	RuminococcaceaeUCG005	rs7449320	5	154003091	A	C	0.06	0.013	4.80776e-06	0.001	20.97
genus	RuminococcaceaeUCG005	rs7555878	1	187906034	G	A	0.059	0.013	2.81022e-06	0.001	21.93
genus	RuminococcaceaeUCG005	rs7586445	2	239509030	A	G	0.078	0.018	8.8145e-06	0.001	19.65
genus	RuminococcaceaeUCG005	rs898577	15	68705697	C	T	-0.123	0.029	7.46313e-06	0.002	18.41
genus	RuminococcaceaeUCG009	rs12508214	4	7426937	T	C	-0.077	0.017	4.75487e-06	0.003	21.02
genus	RuminococcaceaeUCG009	rs138460696	2	66396776	G	A	0.139	0.032	9.80841e-06	0.003	19.44
genus	RuminococcaceaeUCG009	rs1550196	17	32786955	A	G	0.131	0.026	1.13288e-06	0.003	24.84
genus	RuminococcaceaeUCG009	rs2058609	12	12970792	G	A	0.082	0.017	3.12485e-06	0.003	21.83
genus	RuminococcaceaeUCG009	rs2192926	2	75512668	G	A	-0.089	0.019	4.87746e-06	0.003	21.28
genus	RuminococcaceaeUCG009	rs4079028	1	202299085	T	C	0.092	0.02	3.28244e-06	0.003	21.09
genus	RuminococcaceaeUCG009	rs4708333	6	78106701	G	T	-0.084	0.017	1.56246e-06	0.003	23.12
genus	RuminococcaceaeUCG009	rs6952765	7	32001710	A	G	0.073	0.017	8.13062e-06	0.003	19.26
genus	RuminococcaceaeUCG009	rs758191	16	1979831	G	T	0.177	0.038	9.00992e-06	0.004	22.26
genus	RuminococcaceaeUCG009	rs78410648	19	52399401	G	A	0.121	0.028	9.67203e-06	0.003	19.03
genus	RuminococcaceaeUCG009	rs9558661	13	106650093	C	T	-0.09	0.02	7.00847e-06	0.003	20
genus	RuminococcaceaeUCG010	rs12597105	16	5233941	A	G	0.067	0.014	4.873e-06	0.002	21.58
genus	RuminococcaceaeUCG010	rs2820282	6	104728618	C	A	-0.059	0.013	2.85385e-06	0.002	22.12
genus	RuminococcaceaeUCG010	rs682403	9	135968557	G	A	-0.059	0.012	2.36537e-06	0.002	22.25
genus	RuminococcaceaeUCG010	rs6958419	7	16349864	T	C	-0.059	0.012	2.84162e-06	0.002	21.96
genus	RuminococcaceaeUCG010	rs73218807	4	31057482	A	G	-0.166	0.037	6.43033e-06	0.003	20.4
genus	RuminococcaceaeUCG010	rs7441445	4	40707798	T	C	-0.057	0.013	6.80187e-06	0.002	20.26
genus	RuminococcaceaeUCG011	rs10274562	7	11222521	T	C	0.111	0.024	6.49607e-06	0.006	20.56
genus	RuminococcaceaeUCG011	rs12724320	1	179370499	T	C	-0.121	0.025	1.51986e-06	0.006	23.51
genus	RuminococcaceaeUCG011	rs1416041	6	105073676	C	A	-0.182	0.034	7.04419e-08	0.008	28.76
genus	RuminococcaceaeUCG011	rs2729556	7	111763988	T	C	-0.109	0.023	3.18679e-06	0.006	21.78
genus	RuminococcaceaeUCG011	rs4490371	3	76205107	C	T	-0.112	0.025	7.74624e-06	0.006	20.16
genus	RuminococcaceaeUCG011	rs79113084	12	29634919	T	C	-0.152	0.032	2.06123e-06	0.006	22.95
genus	RuminococcaceaeUCG011	rs9729514	1	219901055	G	A	0.185	0.039	2.36769e-06	0.006	21.95
genus	RuminococcaceaeUCG013	rs11581881	1	9361576	T	C	0.066	0.014	4.72582e-06	0.001	20.87
genus	RuminococcaceaeUCG013	rs12189346	5	141395140	A	G	0.068	0.015	1.67955e-06	0.001	22.13
genus	RuminococcaceaeUCG013	rs12336782	9	13609119	C	T	-0.086	0.019	8.60305e-06	0.001	20.45
genus	RuminococcaceaeUCG013	rs12485353	3	197049996	A	G	-0.061	0.013	4.19379e-06	0.001	21.58
genus	RuminococcaceaeUCG013	rs12781711	10	2219930	T	C	-0.066	0.012	2.55301e-08	0.002	31.19
genus	RuminococcaceaeUCG013	rs16918863	10	19780463	C	A	0.111	0.024	4.15503e-06	0.002	21.55
genus	RuminococcaceaeUCG013	rs2730183	8	40311885	A	G	-0.049	0.011	8.43787e-06	0.001	19.77
genus	RuminococcaceaeUCG013	rs4385846	10	115650278	T	G	0.06	0.013	6.46209e-06	0.001	20.61
genus	RuminococcaceaeUCG013	rs75088940	12	30245557	C	T	-0.094	0.02	2.55399e-06	0.001	22.07
genus	RuminococcaceaeUCG013	rs76973485	3	9534657	T	G	0.195	0.042	3.3498e-06	0.004	21.73
genus	RuminococcaceaeUCG013	rs9313055	5	3628882	C	T	0.105	0.023	9.54713e-06	0.001	20.09
genus	RuminococcaceaeUCG014	rs10495392	1	237422989	T	C	-0.082	0.019	9.96329e-06	0.001	19.41
genus	RuminococcaceaeUCG014	rs10791168	11	131659000	G	A	-0.066	0.015	9.76182e-06	0.001	19.61
genus	RuminococcaceaeUCG014	rs10941294	5	36435597	T	C	-0.122	0.026	2.397e-06	0.002	22.03
genus	RuminococcaceaeUCG014	rs115777838	5	26110626	C	T	-0.188	0.039	4.62331e-07	0.004	23.72
genus	RuminococcaceaeUCG014	rs12638134	3	101334609	G	T	0.058	0.012	1.21144e-06	0.002	23.7
genus	RuminococcaceaeUCG014	rs34402072	8	3636548	T	C	-0.069	0.016	9.80426e-06	0.001	19.43
genus	RuminococcaceaeUCG014	rs56105232	9	14363769	A	G	0.139	0.03	2.9128e-06	0.002	21.67
genus	RuminococcaceaeUCG014	rs72809222	2	57205854	C	T	0.067	0.014	2.41191e-06	0.002	23.07
genus	RuminococcaceaeUCG014	rs853612	10	119928413	G	A	-0.053	0.012	9.75451e-06	0.001	19.58
genus	RuminococcaceaeUCG014	rs995642	2	134854659	T	C	0.06	0.013	1.90222e-06	0.002	22.56
genus	Ruminococcus1	rs10167839	2	181882879	G	A	0.052	0.012	8.09254e-06	0.001	19.95
genus	Ruminococcus1	rs11783695	8	144596903	T	G	-0.073	0.016	4.72679e-06	0.001	20.69
genus	Ruminococcus1	rs17781867	17	71256018	T	C	0.1	0.021	1.96335e-06	0.002	22.27
genus	Ruminococcus1	rs3819978	1	241789757	T	C	-0.115	0.026	8.74133e-06	0.002	19.55
genus	Ruminococcus1	rs6105066	20	13258628	C	T	-0.061	0.013	5.05914e-06	0.001	20.44
genus	Ruminococcus1	rs6493760	15	55439182	T	C	0.054	0.012	3.38363e-06	0.001	21.33
genus	Ruminococcus1	rs7117576	11	114023573	G	A	0.083	0.017	6.47979e-07	0.001	23.56
genus	Ruminococcus1	rs7583465	2	10533921	T	C	0.053	0.011	2.55613e-06	0.001	21.95
genus	Ruminococcus1	rs78572139	5	15944587	A	G	0.125	0.028	5.23105e-06	0.002	20.02
genus	Ruminococcus1	rs78613526	2	65925212	A	G	0.167	0.037	5.11425e-06	0.003	20.75
genus	Ruminococcus2	rs12406309	1	108074445	C	A	-0.063	0.014	9.78953e-06	0.001	19.73
genus	Ruminococcus2	rs12986628	2	238103439	T	C	0.067	0.014	2.14202e-06	0.002	22.57
genus	Ruminococcus2	rs1819812	7	151435722	T	G	0.084	0.018	5.28435e-06	0.001	20.75
genus	Ruminococcus2	rs2368224	2	182656416	G	T	0.2	0.044	3.6293e-06	0.007	20.72
genus	Ruminococcus2	rs2846589	18	862477	T	G	0.052	0.012	7.58896e-06	0.001	20.12
genus	Ruminococcus2	rs2997412	13	62067781	G	A	-0.057	0.012	4.22116e-06	0.001	21.59
genus	Ruminococcus2	rs4400279	7	16804578	G	A	0.055	0.012	5.79929e-06	0.001	20.68
genus	Ruminococcus2	rs4799823	18	33456427	T	C	0.084	0.018	5.40138e-06	0.001	21.09
genus	Ruminococcus2	rs55707116	9	79919385	A	C	0.087	0.019	8.00593e-06	0.001	20.94
genus	Ruminococcus2	rs58681734	9	137557890	G	A	0.072	0.016	4.18175e-06	0.001	20.27
genus	Ruminococcus2	rs61791565	4	24655463	C	T	-0.052	0.012	6.78933e-06	0.001	19.98
genus	Ruminococcus2	rs75140805	11	12148588	G	T	0.084	0.018	3.95297e-06	0.002	22.49
genus	Ruminococcus2	rs7635831	3	173040924	A	G	0.062	0.013	1.98054e-06	0.002	22.96
genus	Ruminococcus2	rs7693984	4	4268322	A	G	-0.103	0.024	9.42134e-06	0.001	19.13
genus	Ruminococcus2	rs78120384	3	106664363	G	A	-0.193	0.039	3.31185e-07	0.004	24.18
genus	Ruminococcusgauvreauiigroup	rs10931481	2	191954852	A	G	0.061	0.013	3.38211e-06	0.002	21.86
genus	Ruminococcusgauvreauiigroup	rs12079579	1	161880482	G	A	0.096	0.021	5.03725e-06	0.002	20.03
genus	Ruminococcusgauvreauiigroup	rs12539819	7	153487396	T	C	0.111	0.024	4.49375e-06	0.002	21.13
genus	Ruminococcusgauvreauiigroup	rs1391597	12	61119266	T	C	0.059	0.012	1.85964e-06	0.002	22.34
genus	Ruminococcusgauvreauiigroup	rs2047242	10	29201860	G	A	-0.068	0.013	2.46372e-07	0.002	25.55
genus	Ruminococcusgauvreauiigroup	rs2166943	8	137090850	C	A	0.057	0.012	5.27717e-06	0.002	21.07
genus	Ruminococcusgauvreauiigroup	rs289410	15	85563483	A	G	-0.065	0.014	2.27464e-06	0.002	22.16
genus	Ruminococcusgauvreauiigroup	rs431418	5	166419552	G	A	-0.095	0.021	5.53667e-06	0.002	20.32
genus	Ruminococcusgauvreauiigroup	rs71386687	16	2767894	G	T	0.121	0.024	2.90761e-07	0.002	25.73
genus	Ruminococcusgauvreauiigroup	rs73802842	4	18824860	A	C	0.074	0.017	7.48026e-06	0.001	18.86
genus	Ruminococcusgauvreauiigroup	rs9870933	3	112372317	G	A	0.062	0.013	8.4912e-07	0.002	24.31
genus	Ruminococcusgnavusgroup	rs11597105	10	6512581	G	A	0.115	0.025	6.94868e-06	0.003	20.92
genus	Ruminococcusgnavusgroup	rs11864644	16	433078	C	T	-0.14	0.032	5.0088e-06	0.003	19.29
genus	Ruminococcusgnavusgroup	rs12136548	1	115168097	T	C	0.09	0.02	3.09631e-06	0.003	21.07
genus	Ruminococcusgnavusgroup	rs12989336	2	36259341	A	G	-0.085	0.019	7.11808e-06	0.003	20.3
genus	Ruminococcusgnavusgroup	rs13163520	5	18662686	A	G	-0.127	0.023	5.61015e-08	0.005	29.65
genus	Ruminococcusgnavusgroup	rs2909242	8	129224680	A	C	-0.091	0.018	7.40957e-07	0.004	24.58
genus	Ruminococcusgnavusgroup	rs3124783	9	135838591	G	A	-0.116	0.025	2.6652e-06	0.003	21.67
genus	Ruminococcusgnavusgroup	rs4388134	4	190110710	T	C	-0.09	0.02	9.11637e-06	0.003	19.76
genus	Ruminococcusgnavusgroup	rs62167033	2	144700007	C	T	0.185	0.04	3.49529e-06	0.004	21.85
genus	Ruminococcusgnavusgroup	rs78399089	3	146290310	C	T	0.144	0.033	6.62998e-06	0.003	19.55
genus	Ruminococcusgnavusgroup	rs934940	2	122096018	C	A	-0.105	0.023	2.73705e-06	0.003	20.93
genus	Ruminococcustorquesgroup	rs10904297	10	4639762	G	A	-0.168	0.039	2.68713e-06	0.006	18.52
genus	Ruminococcustorquesgroup	rs10967781	9	27225258	A	C	0.051	0.011	8.36865e-06	0.001	20.09
genus	Ruminococcustorquesgroup	rs12434631	14	26130404	G	A	0.075	0.015	2.77247e-06	0.001	23.71
genus	Ruminococcustorquesgroup	rs1475330	6	67262102	C	T	0.052	0.012	8.13435e-06	0.001	19.61
genus	Ruminococcustorquesgroup	rs35866622	19	49218060	C	T	-0.061	0.011	2.21337e-08	0.002	31.28
genus	Ruminococcustorquesgroup	rs4073731	11	132663147	C	T	0.065	0.014	4.0525e-06	0.001	21.01
genus	Ruminococcustorquesgroup	rs77034621	8	76769843	G	T	-0.152	0.034	6.06872e-06	0.002	20.35
genus	Sellimonas	rs113379006	3	42008186	C	T	-0.163	0.036	7.20777e-06	0.007	20.77
genus	Sellimonas	rs13417181	2	174308394	C	T	0.167	0.034	7.61748e-07	0.008	24.32
genus	Sellimonas	rs2016057	15	52105282	C	A	-0.126	0.026	1.02698e-06	0.008	24.13
genus	Sellimonas	rs2187447	11	79332972	C	A	0.243	0.053	3.97806e-06	0.007	21.27
genus	Sellimonas	rs2371572	2	213214174	C	A	0.127	0.025	4.46357e-07	0.008	25.75
genus	Sellimonas	rs41816	7	106250164	G	A	0.132	0.029	8.39372e-06	0.006	20.61
genus	Sellimonas	rs4600608	2	180278564	G	A	-0.137	0.03	4.94843e-06	0.007	20.65
genus	Sellimonas	rs553697	6	93730393	C	T	-0.154	0.034	6.12773e-06	0.007	20.55
genus	Sellimonas	rs56203279	7	111501524	C	T	-0.124	0.027	3.71999e-06	0.007	21.23
genus	Senegalimassilia	rs10036909	5	127861692	T	C	0.186	0.04	8.05438e-06	0.004	21.41
genus	Senegalimassilia	rs11787826	9	34332382	A	C	0.081	0.017	2.63466e-06	0.003	22.57
genus	Senegalimassilia	rs1990708	2	206654123	C	A	-0.11	0.025	8.90578e-06	0.003	19.57
genus	Senegalimassilia	rs2017373	14	34431996	T	C	0.078	0.018	9.50288e-06	0.003	19.56
genus	Senegalimassilia	rs7225245	17	48379615	A	G	0.079	0.017	4.18017e-06	0.003	21.58
genus	Slackia	rs10409783	19	4555786	G	A	0.095	0.021	7.69592e-06	0.003	20.25
genus	Slackia	rs12440440	15	34041896	G	A	0.09	0.019	2.62872e-06	0.004	22.39
genus	Slackia	rs16894137	8	96946291	T	C	-0.123	0.026	2.71183e-06	0.004	21.78
genus	Slackia	rs35156985	7	99451715	C	T	-0.156	0.035	8.05947e-06	0.003	20
genus	Slackia	rs4492265	7	13523683	G	A	-0.091	0.019	2.40925e-06	0.004	22.33
genus	Slackia	rs8901	17	74267010	T	C	0.093	0.019	6.06998e-07	0.004	25.02
genus	Streptococcus	rs10028567	4	53657577	T	C	-0.092	0.019	7.30343e-06	0.001	23.04
genus	Streptococcus	rs10448310	9	93556174	G	A	-0.052	0.011	3.30706e-06	0.001	21.64
genus	Streptococcus	rs11110281	12	100584014	C	T	-0.138	0.023	2.58314e-09	0.002	36.57
genus	Streptococcus	rs11720390	3	94103591	A	G	0.107	0.023	3.59482e-06	0.001	22.01
genus	Streptococcus	rs11764382	7	46774896	G	A	-0.07	0.014	1.28631e-06	0.001	23.42
genus	Streptococcus	rs17708276	8	10199548	G	A	-0.079	0.017	3.04096e-06	0.001	21.65
[truncated: 70 more rows]
