# Supplementary material for: The causal relationship between gut microbiota and diabetic neuropathy: a bi-directional two-sample Mendelian randomization study
Source: Front Endocrinol (Lausanne). 2024 Jul 10;15:1402014. doi: 10.3389/fendo.2024.1402014 (PMC11266094; doi:10.3389/fendo.2024.1402014)
Supplement: Supplementary file 6 [file Table_2.xlsx]

## Sheet: Sheet1
	Supplementary Table2. Causal analysis of gut microbiota on diabetic neuropathy by five MR methods
group	id.exposure	method	nsnp	b	or	or_lci95	or_uci95	pval
family	Peptococcaceae	Inverse variance weighted	9	-0.358	0.699	0.542	0.901	0.0056475
family	Peptococcaceae	MR Egger	9	-0.333	0.717	0.358	1.437	0.379301
family	Peptococcaceae	Simple mode	9	-0.227	0.797	0.47	1.352	0.424102
family	Peptococcaceae	Weighted median	9	-0.308	0.735	0.524	1.029	0.0730338
family	Peptococcaceae	Weighted mode	9	-0.253	0.776	0.465	1.296	0.361335
genus	ChristensenellaceaeR.7group	Inverse variance weighted	8	0.418	1.52	1.035	2.231	0.0327603
genus	ChristensenellaceaeR.7group	MR Egger	8	0.657	1.929	0.458	8.119	0.404977
genus	ChristensenellaceaeR.7group	Simple mode	8	0.167	1.182	0.524	2.665	0.698878
genus	ChristensenellaceaeR.7group	Weighted median	8	0.274	1.316	0.788	2.197	0.294238
genus	ChristensenellaceaeR.7group	Weighted mode	8	0.128	1.136	0.502	2.569	0.768216
genus	Eggerthella	Inverse variance weighted	9	0.245	1.277	1.05	1.553	0.0141555
genus	Eggerthella	MR Egger	9	0.528	1.696	0.706	4.072	0.275798
genus	Eggerthella	Simple mode	9	0.142	1.152	0.758	1.75	0.525748
genus	Eggerthella	Weighted median	9	0.195	1.216	0.92	1.606	0.168762
genus	Eggerthella	Weighted mode	9	0.138	1.148	0.743	1.775	0.550887
genus	Eubacteriumcoprostanoligenesgroup	Inverse variance weighted	12	-0.385	0.68	0.497	0.931	0.0161323
genus	Eubacteriumcoprostanoligenesgroup	MR Egger	12	-0.253	0.777	0.233	2.587	0.689135
genus	Eubacteriumcoprostanoligenesgroup	Simple mode	12	-0.153	0.858	0.411	1.795	0.69276
genus	Eubacteriumcoprostanoligenesgroup	Weighted median	12	-0.249	0.78	0.504	1.207	0.264448
genus	Eubacteriumcoprostanoligenesgroup	Weighted mode	12	-0.127	0.881	0.435	1.784	0.731302
genus	RuminococcaceaeUCG013	Inverse variance weighted	11	0.301	1.351	1.006	1.815	0.0457025
genus	RuminococcaceaeUCG013	MR Egger	11	0.565	1.759	0.75	4.122	0.226131
genus	RuminococcaceaeUCG013	Simple mode	11	0.136	1.146	0.59	2.226	0.695754
genus	RuminococcaceaeUCG013	Weighted median	11	0.231	1.26	0.863	1.841	0.231696
genus	RuminococcaceaeUCG013	Weighted mode	11	0.56	1.751	0.897	3.417	0.131593
