# Supplementary material for: The causal relationship between gut microbiota and diabetic neuropathy: a bi-directional two-sample Mendelian randomization study
Source: Front Endocrinol (Lausanne). 2024 Jul 10;15:1402014. doi: 10.3389/fendo.2024.1402014 (PMC11266094; doi:10.3389/fendo.2024.1402014)
Supplement: Supplementary file 7 [file Table_3.xlsx]

## Sheet: Sheet1
Supplementary Table 3. MR-PRESSO test results and MR-Egger intercept test results for the association between gut microbiota and diabetic neuropathy
id.exposure	id.outcome	IVW_Q	IVW_Q_P	Egger_intercept	pleiotropy_P	MRPRESSO	group
family.Peptococcaceae	Diabetic neuropathy	4.55	0.804	-0.003	0.94	0.85	family
genus.ChristensenellaceaeR.7group	Diabetic neuropathy	7.03	0.426	-0.019	0.746	0.49	genus
genus.Eggerthella	Diabetic neuropathy	7.3	0.504	-0.032	0.536	0.52	genus
genus.Eubacteriumcoprostanoligenesgroup	Diabetic neuropathy	8.41	0.676	-0.008	0.828	0.7	genus
genus.RuminococcaceaeUCG013	Diabetic neuropathy	5.61	0.847	-0.022	0.534	0.85	genus
