# Supplementary material for: The causal relationship between gut microbiota and diabetic neuropathy: a bi-directional two-sample Mendelian randomization study
Source: Front Endocrinol (Lausanne). 2024 Jul 10;15:1402014. doi: 10.3389/fendo.2024.1402014 (PMC11266094; doi:10.3389/fendo.2024.1402014)
Supplement: Supplementary file 8 [file Table_4.xlsx]

## Sheet: Sheet1
Supplementary Table 6. MR-PRESSO test results and MR-Egger intercept test results for the association between diabetic neuropathy and gut microbiota
id.exposure	id.outcome	IVW_Q	IVW_Q_P	egger_intercept	pleiotropy_P	MRPRESSO	group
Diabetic neuropathy	genus.Anaerofilum	4.04	0.4	-0.004	0.905	0.46	genus
Diabetic neuropathy	genus.Dorea	0.69	0.952	0	0.999	0.97	genus
Diabetic neuropathy	genus.LachnospiraceaeUCG010	2.83	0.586	-0.026	0.242	0.52	genus
Diabetic neuropathy	genus.Ruminococcus2	5.9	0.207	-0.005	0.848	0.33	genus
Diabetic neuropathy	order.NB1n	1.66	0.797	-0.02	0.525	0.84	order
