# Supplementary material for: The causal relationship between gut microbiota and diabetic neuropathy: a bi-directional two-sample Mendelian randomization study
Source: Front Endocrinol (Lausanne). 2024 Jul 10;15:1402014. doi: 10.3389/fendo.2024.1402014 (PMC11266094; doi:10.3389/fendo.2024.1402014)
Supplement: Supplementary file 9 [file Table_5.csv]

Supplementary Table 5. Causal analysis of diabetic neuropathy on gut microbiota by five MR methods
id.exposure	id.outcome	method	nsnp	b	se	pval	lo_ci	up_ci	or	or_lci95	or_uci95
Diabetic neuropathy	genus.Anaerofilum.id.2053	MR Egger	5	0.074	0.083	0.434	-0.088	0.236	1.077	0.916	1.267
	genus.Anaerofilum.id.2053	Weighted median	5	0.069	0.034	0.044	0.002	0.137	1.072	1.002	1.146
	genus.Anaerofilum.id.2053	Inverse variance weighted	5	0.065	0.031	0.035	0.004	0.125	1.067	1.004	1.133
	genus.Anaerofilum.id.2053	Simple mode	5	0.029	0.063	0.674	-0.095	0.152	1.029	0.909	1.164
	genus.Anaerofilum.id.2053	Weighted mode	5	0.082	0.039	0.105	0.005	0.159	1.085	1.005	1.172
Diabetic neuropathy	genus.Dorea.id.1997	MR Egger	5	0.047	0.038	0.306	-0.028	0.122	1.048	0.973	1.129
	genus.Dorea.id.1997	Weighted median	5	0.047	0.018	0.008	0.012	0.082	1.048	1.012	1.085
	genus.Dorea.id.1997	Inverse variance weighted	5	0.047	0.016	0.004	0.015	0.079	1.048	1.015	1.082
	genus.Dorea.id.1997	Simple mode	5	0.058	0.027	0.096	0.006	0.11	1.059	1.006	1.116
	genus.Dorea.id.1997	Weighted mode	5	0.046	0.02	0.083	0.007	0.086	1.047	1.007	1.089
Diabetic neuropathy	genus.LachnospiraceaeUCG010.id.11330	MR Egger	5	0.103	0.044	0.103	0.016	0.189	1.108	1.016	1.208
	genus.LachnospiraceaeUCG010.id.11330	Weighted median	5	0.052	0.02	0.009	0.013	0.092	1.054	1.013	1.096
	genus.LachnospiraceaeUCG010.id.11330	Inverse variance weighted	5	0.045	0.019	0.018	0.008	0.082	1.046	1.008	1.085
	genus.LachnospiraceaeUCG010.id.11330	Simple mode	5	0.042	0.038	0.336	-0.033	0.117	1.043	0.967	1.124
	genus.LachnospiraceaeUCG010.id.11330	Weighted mode	5	0.057	0.022	0.064	0.013	0.101	1.059	1.013	1.107
Diabetic neuropathy	genus.Ruminococcus2.id.11374	MR Egger	5	0.066	0.057	0.329	-0.045	0.177	1.068	0.956	1.194
	genus.Ruminococcus2.id.11374	Weighted median	5	0.062	0.02	0.002	0.023	0.1	1.063	1.023	1.105
	genus.Ruminococcus2.id.11374	Inverse variance weighted	5	0.055	0.021	0.009	0.014	0.097	1.057	1.014	1.102
	genus.Ruminococcus2.id.11374	Simple mode	5	0.028	0.04	0.529	-0.051	0.107	1.028	0.95	1.113
	genus.Ruminococcus2.id.11374	Weighted mode	5	0.066	0.023	0.044	0.022	0.111	1.068	1.022	1.117
Diabetic neuropathy	order.NB1n.id.3953	MR Egger	5	0.118	0.071	0.194	-0.021	0.256	1.125	0.979	1.292
	order.NB1n.id.3953	Weighted median	5	0.08	0.033	0.015	0.015	0.144	1.083	1.016	1.154
	order.NB1n.id.3953	Inverse variance weighted	5	0.072	0.03	0.017	0.013	0.131	1.075	1.013	1.14
	order.NB1n.id.3953	Simple mode	5	0.078	0.053	0.214	-0.026	0.182	1.081	0.975	1.2
	order.NB1n.id.3953	Weighted mode	5	0.081	0.036	0.09	0.01	0.152	1.084	1.01	1.164
